# Supplementary material for: N,N-Dibenzyl­methane­sulfonamide
Source: Acta Crystallogr Sect E Struct Rep Online. 2008 Jun 7;64(Pt 7):o1235. doi: 10.1107/S1600536808015055 (PMC2961842; doi:10.1107/S1600536808015055)
Supplement: Supplementary file 1 [file e-64-o1235-sup1.cif]

##############################################################################
###                                                                        ###
###        Electronic paper (Acta Crystallographica Section E)             ###
###                                                                        ###
##############################################################################
#                                                                            #
# This CIF contains the data in a paper accepted for publication in Acta     #
# Crystallographica Section E. It conforms to the requirements of Notes      #
# for Authors for Section E, and has been peer reviewed under the auspices   #
# of the IUCr Commission on Journals.                                        #
#                                                                            #
# Full details of the Crystallographic Information File format               #
# are given in the paper "The Crystallographic Information File (CIF):       #
# a New Standard Archive File for Crystallography" by S. R. Hall, F. H.      #
# Allen and I. D. Brown [Acta Cryst. (1991), A47, 655-685].                  #
#                                                                            #
# The current version of the core CIF dictionary is obtainable from          #
# ftp://ftp.iucr.org/pub/cif_core.dic. The current version number is 2.4.    #
#                                                                            #
# Software is freely available for graphical display of the structure(s) in  #
# this CIF.  For information consult the CIF home page http://www.iucr.org/  #
# cif/home.html                                                              #
#                                                                            #
# This file may be used for bona fide research purposes within the           #
# scientific community so long as proper attribution is given to the journal # 
# article from which it was obtained.                                        #
#                                                                            #
##############################################################################
                                             
data_I
_audit_creation_method     SHELXL-97
_chemical_name_systematic
;
<i>N</i>,<i>N</i>-Dibenzylmethanesulfonamide
;
_chemical_name_common     ?
_chemical_formula_moiety     'C15 H17 N O2 S'
_chemical_formula_sum     'C15 H17 N O2 S'
_chemical_formula_iupac     'C15 H17 N O2 S'
_chemical_formula_weight     275.36
_chemical_melting_point     ?
_symmetry_cell_setting     orthorhombic
_symmetry_space_group_name_H-M     'P 21 21 21'
_symmetry_space_group_name_Hall     'P 2ac 2ab'
loop_
    _symmetry_equiv_pos_as_xyz
    'x, y, z'
    '-x+1/2, -y, z+1/2'
    '-x, y+1/2, -z+1/2'
    'x+1/2, -y+1/2, -z'
_cell_length_a     6.09480(10)
_cell_length_b     13.4498(4)
_cell_length_c     17.1293(4)
_cell_angle_alpha     90.00
_cell_angle_beta     90.00
_cell_angle_gamma     90.00
_cell_volume     1404.15(6)
_cell_formula_units_Z     4
_cell_measurement_reflns_used     3097
_cell_measurement_theta_min     2.978
_cell_measurement_theta_max     26.247
_cell_measurement_temperature     293(2)
_exptl_crystal_description     plate
_exptl_crystal_colour     white
_exptl_crystal_size_max     0.32
_exptl_crystal_size_mid     0.10
_exptl_crystal_size_min     0.08
_exptl_crystal_density_diffrn     1.303
_exptl_crystal_density_meas     ?
_exptl_crystal_density_method     'not measured'
_exptl_crystal_F_000     584
_exptl_absorpt_coefficient_mu     0.228
_exptl_absorpt_correction_type     multi-scan
_exptl_absorpt_process_details     '(SADABS; Sheldrick, 1996)'
_exptl_absorpt_correction_T_min     0.9307
_exptl_absorpt_correction_T_max     0.9820
_exptl_special_details
;
;
_diffrn_ambient_temperature     293(2)
_diffrn_radiation_type     MoK\a
_diffrn_radiation_wavelength     0.71073
_diffrn_radiation_source     'fine-focus sealed tube'
_diffrn_radiation_monochromator     graphite
_diffrn_measurement_device_type     'Bruker APEXII'
_diffrn_measurement_method     \w
_diffrn_detector_area_resol_mean     ?
_diffrn_reflns_number     8426
_diffrn_reflns_av_R_equivalents     0.0248
_diffrn_reflns_av_sigmaI/netI     0.0325
_diffrn_reflns_theta_min     1.93
_diffrn_reflns_theta_max     28.26
_diffrn_reflns_theta_full     28.26
_diffrn_measured_fraction_theta_max     0.991
_diffrn_measured_fraction_theta_full     0.991
_diffrn_reflns_limit_h_min     -8
_diffrn_reflns_limit_h_max     7
_diffrn_reflns_limit_k_min     -17
_diffrn_reflns_limit_k_max     15
_diffrn_reflns_limit_l_min     -18
_diffrn_reflns_limit_l_max     22
_diffrn_standards_number     0
_diffrn_standards_interval_count     0
_diffrn_standards_interval_time     0
_diffrn_standards_decay_%     0
_refine_special_details
;
Refinement of <i>F</i>^2^ against ALL reflections. The weighted <i>R</i>-factor
<i>wR</i> and goodness of fit <i>S</i> are based on <i>F</i>^2^, conventional
<i>R</i>-factors <i>R</i> are based on <i>F</i>, with <i>F</i> set to zero for
negative <i>F</i>^2^. The threshold expression of <i>F</i>^2^ >
\s(<i>F</i>^2^) is used only for calculating <i>R</i>-factors(gt) <i>etc</i>.
and is not relevant to the choice of reflections for refinement.
<i>R</i>-factors based on <i>F</i>^2^ are statistically about twice as large
as those based on <i>F</i>, and <i>R</i>- factors based on ALL data will be
even larger.
;
_reflns_number_total     3421
_reflns_number_gt     2694
_reflns_threshold_expression     I>2\s(I)
_refine_ls_structure_factor_coef     Fsqd
_refine_ls_matrix_type     full
_refine_ls_R_factor_all     0.0506
_refine_ls_R_factor_gt     0.0360
_refine_ls_wR_factor_gt     0.0890
_refine_ls_wR_factor_ref     0.0950
_refine_ls_goodness_of_fit_ref     1.100
_refine_ls_restrained_S_all     1.100
_refine_ls_number_reflns     3421
_refine_ls_number_parameters     173
_refine_ls_number_restraints     0
_refine_ls_hydrogen_treatment     constr
_refine_ls_weighting_scheme     calc
_refine_ls_weighting_details
                 'calc w=1/[\s^2^(Fo^2^)+(0.0517P)^2^] where P=(Fo^2^+2Fc^2^)/3'
_atom_sites_solution_hydrogens     geom
_atom_sites_solution_primary     direct
_atom_sites_solution_secondary     difmap
_refine_ls_shift/su_max     0.001
_refine_ls_shift/su_mean     0.000
_refine_diff_density_max     0.137
_refine_diff_density_min     -0.293
_refine_ls_extinction_method     none
_refine_ls_extinction_coef     ?
_refine_ls_abs_structure_details     'Flack (1983), 1428 Friedel pairs'
_refine_ls_abs_structure_Flack     0.01(8)
loop_
    _atom_type_symbol
    _atom_type_description
    _atom_type_scat_dispersion_real
    _atom_type_scat_dispersion_imag
    _atom_type_scat_source
    'C' 'C' 0.0033 0.0016
                         'International Tables Vol C Tables 4.2.6.8 and 6.1.1.4'
    'H' 'H' 0.0000 0.0000
                         'International Tables Vol C Tables 4.2.6.8 and 6.1.1.4'
    'N' 'N' 0.0061 0.0033
                         'International Tables Vol C Tables 4.2.6.8 and 6.1.1.4'
    'O' 'O' 0.0106 0.0060
                         'International Tables Vol C Tables 4.2.6.8 and 6.1.1.4'
    'S' 'S' 0.1246 0.1234
                         'International Tables Vol C Tables 4.2.6.8 and 6.1.1.4'
_computing_data_collection     'APEX2 (Bruker, 2001)'
_computing_cell_refinement     'SAINT (Bruker, 2001)'
_computing_data_reduction     'SAINT (Bruker, 2001)'
_computing_structure_solution     'SHELXTL (Sheldrick, 2008)'
_computing_structure_refinement     'SHELXL97 (Sheldrick, 2008)'
_computing_molecular_graphics     'ORTEP-3 (Farrugia, 1997)'
_computing_publication_material     'WinGX (Farrugia, 1999)'
loop_
    _atom_site_type_symbol
    _atom_site_label
    _atom_site_fract_x
    _atom_site_fract_y
    _atom_site_fract_z
    _atom_site_U_iso_or_equiv
    _atom_site_adp_type
    _atom_site_calc_flag
    _atom_site_refinement_flags
    _atom_site_occupancy
    _atom_site_disorder_assembly
    _atom_site_disorder_group
    C C1 0.6426(3) 0.26792(15) 0.41616(10) 0.0536(4) Uani d . 1 . .
    H H1 0.7540 0.2208 0.4192 0.064 Uiso calc R 1 . .
    C C2 0.6736(4) 0.36030(17) 0.44782(11) 0.0659(6) Uani d . 1 . .
    H H2 0.8057 0.3754 0.4723 0.079 Uiso calc R 1 . .
    C C3 0.5109(4) 0.43099(17) 0.44367(11) 0.0697(6) Uani d . 1 . .
    H H3 0.5322 0.4935 0.4656 0.084 Uiso calc R 1 . .
    C C4 0.3181(4) 0.40880(15) 0.40713(12) 0.0645(6) Uani d . 1 . .
    H H4 0.2082 0.4566 0.4036 0.077 Uiso calc R 1 . .
    C C5 0.2856(3) 0.31565(14) 0.37533(11) 0.0518(5) Uani d . 1 . .
    H H5 0.1535 0.3011 0.3507 0.062 Uiso calc R 1 . .
    C C6 0.4471(3) 0.24390(13) 0.37967(9) 0.0437(4) Uani d . 1 . .
    C C7 0.4079(3) 0.14042(14) 0.34963(10) 0.0515(5) Uani d . 1 . .
    H H7A 0.5423 0.1022 0.3542 0.062 Uiso calc R 1 . .
    H H7B 0.2971 0.1084 0.3816 0.062 Uiso calc R 1 . .
    C C8 0.3166(3) 0.30315(13) 0.15342(10) 0.0476(4) Uani d . 1 . .
    H H8 0.2041 0.2963 0.1897 0.057 Uiso calc R 1 . .
    C C9 0.3116(4) 0.38057(14) 0.09996(11) 0.0551(5) Uani d . 1 . .
    H H9 0.1967 0.4260 0.1010 0.066 Uiso calc R 1 . .
    C C10 0.4744(4) 0.39038(15) 0.04575(11) 0.0614(5) Uani d . 1 . .
    H H10 0.4698 0.4422 0.0099 0.074 Uiso calc R 1 . .
    C C11 0.6452(4) 0.32373(16) 0.04415(11) 0.0626(5) Uani d . 1 . .
    H H11 0.7554 0.3301 0.0069 0.075 Uiso calc R 1 . .
    C C12 0.6529(3) 0.24733(14) 0.09789(10) 0.0501(4) Uani d . 1 . .
    H H12 0.7698 0.2029 0.0972 0.060 Uiso calc R 1 . .
    C C13 0.4884(3) 0.23622(12) 0.15276(9) 0.0381(4) Uani d . 1 . .
    C C14 0.5104(3) 0.15067(15) 0.20925(10) 0.0508(4) Uani d . 1 . .
    H H14A 0.5184 0.0895 0.1793 0.061 Uiso calc R 1 . .
    H H14B 0.6485 0.1579 0.2368 0.061 Uiso calc R 1 . .
    N N1 0.3353(2) 0.14007(10) 0.26726(7) 0.0411(3) Uani d . 1 . .
    S S1 0.13533(6) 0.06492(3) 0.24587(3) 0.04857(14) Uani d . 1 . .
    O O1 -0.0312(2) 0.07909(13) 0.30334(10) 0.0755(4) Uani d . 1 . .
    O O2 0.0845(2) 0.08028(11) 0.16558(8) 0.0706(4) Uani d . 1 . .
    C C15 0.2358(4) -0.05725(14) 0.25679(12) 0.0625(5) Uani d . 1 . .
    H H15A 0.1233 -0.1038 0.2426 0.094 Uiso calc R 1 . .
    H H15B 0.2779 -0.0679 0.3101 0.094 Uiso calc R 1 . .
    H H15C 0.3610 -0.0665 0.2235 0.094 Uiso calc R 1 . .
loop_
    _atom_site_aniso_label
    _atom_site_aniso_U_11
    _atom_site_aniso_U_22
    _atom_site_aniso_U_33
    _atom_site_aniso_U_12
    _atom_site_aniso_U_13
    _atom_site_aniso_U_23
    C1 0.0547(10) 0.0613(12) 0.0448(10) 0.0043(11) -0.0069(9) 0.0037(9)
    C2 0.0788(14) 0.0725(15) 0.0466(11) -0.0145(13) -0.0131(10) -0.0001(10)
    C3 0.1070(17) 0.0532(12) 0.0490(12) -0.0108(15) 0.0061(12) -0.0087(10)
    C4 0.0838(15) 0.0532(12) 0.0565(13) 0.0162(12) 0.0131(11) -0.0011(10)
    C5 0.0494(9) 0.0554(12) 0.0506(11) 0.0045(9) 0.0012(8) 0.0007(9)
    C6 0.0517(9) 0.0427(10) 0.0368(9) -0.0001(8) -0.0009(7) 0.0050(8)
    C7 0.0658(11) 0.0457(10) 0.0431(10) 0.0025(9) -0.0100(8) 0.0083(8)
    C8 0.0486(9) 0.0484(10) 0.0459(10) 0.0070(8) 0.0010(7) 0.0033(8)
    C9 0.0626(12) 0.0447(10) 0.0580(12) 0.0091(9) -0.0101(9) 0.0042(9)
    C10 0.0896(14) 0.0486(12) 0.0459(11) -0.0099(11) -0.0092(11) 0.0095(9)
    C11 0.0761(12) 0.0645(13) 0.0472(11) -0.0042(12) 0.0139(10) 0.0025(9)
    C12 0.0519(10) 0.0506(10) 0.0478(10) 0.0005(10) 0.0077(8) -0.0032(8)
    C13 0.0413(7) 0.0378(9) 0.0352(8) -0.0007(7) -0.0025(6) -0.0018(7)
    C14 0.0419(9) 0.0528(11) 0.0577(11) 0.0103(8) 0.0060(8) 0.0116(9)
    N1 0.0426(7) 0.0420(8) 0.0387(7) 0.0012(6) -0.0023(6) 0.0043(6)
    S1 0.0398(2) 0.0481(2) 0.0578(3) 0.00017(19) -0.0094(2) 0.0060(2)
    O1 0.0430(7) 0.0847(11) 0.0987(11) 0.0038(8) 0.0144(7) 0.0118(9)
    O2 0.0796(9) 0.0658(9) 0.0665(9) -0.0051(8) -0.0352(7) 0.0106(7)
    C15 0.0804(12) 0.0414(10) 0.0655(13) -0.0019(10) -0.0118(11) 0.0052(10)
_geom_special_details
;
All e.s.d.'s (except the e.s.d. in the dihedral angle between two l.s. planes)
are estimated using the full covariance matrix. The cell e.s.d.'s are taken
into account individually in the estimation of e.s.d.'s in distances, angles
and torsion angles; correlations between e.s.d.'s in cell parameters are only
used when they are defined by crystal symmetry. An approximate (isotropic)
treatment of cell e.s.d.'s is used for estimating e.s.d.'s involving l.s.
planes.
;
loop_
    _geom_bond_atom_site_label_1
    _geom_bond_atom_site_label_2
    _geom_bond_site_symmetry_2
    _geom_bond_distance
    _geom_bond_publ_flag
    C1 C2 . 1.369(3) ?
    C1 C6 . 1.384(3) ?
    C1 H1 . 0.930 ?
    C2 C3 . 1.376(3) ?
    C2 H2 . 0.930 ?
    C3 C4 . 1.364(3) ?
    C3 H3 . 0.930 ?
    C4 C5 . 1.380(3) ?
    C4 H4 . 0.930 ?
    C5 C6 . 1.380(2) ?
    C5 H5 . 0.930 ?
    C6 C7 . 1.503(3) ?
    C7 N1 . 1.479(2) ?
    C7 H7A . 0.970 ?
    C7 H7B . 0.970 ?
    C8 C13 . 1.381(2) ?
    C8 C9 . 1.387(3) ?
    C8 H8 . 0.9300 ?
    C9 C10 . 1.366(3) ?
    C9 H9 . 0.930 ?
    C10 C11 . 1.374(3) ?
    C10 H10 . 0.930 ?
    C11 C12 . 1.380(3) ?
    C11 H11 . 0.930 ?
    C12 C13 . 1.382(2) ?
    C12 H12 . 0.930 ?
    C13 C14 . 1.509(2) ?
    C14 N1 . 1.465(2) ?
    C14 H14A . 0.970 ?
    C14 H14B . 0.970 ?
    N1 S1 . 1.6250(14) ?
    S1 O2 . 1.4247(13) ?
    S1 O1 . 1.4269(14) ?
    S1 C15 . 1.764(2) ?
    C15 H15A . 0.960 ?
    C15 H15B . 0.960 ?
    C15 H15C . 0.960 ?
loop_
    _geom_angle_atom_site_label_1
    _geom_angle_atom_site_label_2
    _geom_angle_atom_site_label_3
    _geom_angle_site_symmetry_1
    _geom_angle_site_symmetry_3
    _geom_angle
    _geom_angle_publ_flag
    C2 C1 C6 . . 120.7(2) ?
    C2 C1 H1 . . 119.7 ?
    C6 C1 H1 . . 119.7 ?
    C1 C2 C3 . . 120.5(2) ?
    C1 C2 H2 . . 119.8 ?
    C3 C2 H2 . . 119.8 ?
    C4 C3 C2 . . 119.6(2) ?
    C4 C3 H3 . . 120.2 ?
    C2 C3 H3 . . 120.2 ?
    C3 C4 C5 . . 120.2(2) ?
    C3 C4 H4 . . 119.9 ?
    C5 C4 H4 . . 119.9 ?
    C6 C5 C4 . . 120.7(2) ?
    C6 C5 H5 . . 119.6 ?
    C4 C5 H5 . . 119.6 ?
    C5 C6 C1 . . 118.34(17) ?
    C5 C6 C7 . . 121.06(16) ?
    C1 C6 C7 . . 120.50(16) ?
    N1 C7 C6 . . 112.15(14) ?
    N1 C7 H7A . . 109.2 ?
    C6 C7 H7A . . 109.2 ?
    N1 C7 H7B . . 109.2 ?
    C6 C7 H7B . . 109.2 ?
    H7A C7 H7B . . 107.9 ?
    C13 C8 C9 . . 120.04(17) ?
    C13 C8 H8 . . 120.0 ?
    C9 C8 H8 . . 120.0 ?
    C10 C9 C8 . . 120.37(19) ?
    C10 C9 H9 . . 119.8 ?
    C8 C9 H9 . . 119.8 ?
    C9 C10 C11 . . 120.07(18) ?
    C9 C10 H10 . . 120.0 ?
    C11 C10 H10 . . 120.0 ?
    C10 C11 C12 . . 119.9(2) ?
    C10 C11 H11 . . 120.1 ?
    C12 C11 H11 . . 120.1 ?
    C11 C12 C13 . . 120.61(19) ?
    C11 C12 H12 . . 119.7 ?
    C13 C12 H12 . . 119.7 ?
    C8 C13 C12 . . 119.02(15) ?
    C8 C13 C14 . . 124.00(15) ?
    C12 C13 C14 . . 116.98(15) ?
    N1 C14 C13 . . 116.36(14) ?
    N1 C14 H14A . . 108.2 ?
    C13 C14 H14A . . 108.2 ?
    N1 C14 H14B . . 108.2 ?
    C13 C14 H14B . . 108.2 ?
    H14A C14 H14B . . 107.4 ?
    C14 N1 C7 . . 115.38(14) ?
    C14 N1 S1 . . 116.99(12) ?
    C7 N1 S1 . . 116.21(11) ?
    O2 S1 O1 . . 119.46(10) ?
    O2 S1 N1 . . 106.89(8) ?
    O1 S1 N1 . . 107.15(8) ?
    O2 S1 C15 . . 108.24(10) ?
    O1 S1 C15 . . 107.36(10) ?
    N1 S1 C15 . . 107.16(9) ?
    S1 C15 H15A . . 109.5 ?
    S1 C15 H15B . . 109.5 ?
    H15A C15 H15B . . 109.5 ?
    S1 C15 H15C . . 109.5 ?
    H15A C15 H15C . . 109.5 ?
    H15B C15 H15C . . 109.5 ?
loop_
    _geom_hbond_atom_site_label_D
    _geom_hbond_atom_site_label_H
    _geom_hbond_atom_site_label_A
    _geom_hbond_site_symmetry_A
    _geom_hbond_distance_DH
    _geom_hbond_distance_HA
    _geom_hbond_distance_DA
    _geom_hbond_angle_DHA
    C14 H14B O1 1_655 0.97 2.50 3.366(2) 149.1
    C7 H7B O1 . 0.97 2.44 2.911(2) 109.4
    C8 H8 N1 . 0.93 2.61 2.937(2) 101.2
data_global
_journal_date_recd_electronic     2008-05-07
_journal_date_accepted     2008-05-19
_journal_name_full     'Acta Crystallographica, Section E'
_journal_year     2008
_journal_volume     64
_journal_issue      7
_journal_page_first     o1235
_journal_page_last     o1235
_journal_paper_category     QO
_journal_coeditor_code     NG2454
_publ_contact_author_name     'Alan J. Buglass'
_publ_contact_author_address
;
Department of Chemistry, Korea Advanced Institute of Science and Technology,
Daejeon 305-701,
Republic of Korea
;
_publ_contact_author_email     ajbuglass@kaist.ac.kr
_publ_contact_author_fax     '0082 42 869 2810'
_publ_contact_author_phone     '0082 42 869 2842'
_publ_section_title
;
<i>N</i>,<i>N</i>-Dibenzylmethanesulfonamide
;
loop_
    _publ_author_name
    _publ_author_footnote
    _publ_author_address
    'Datta, Mrityunjoy' .
;
Department of Chemistry, Korea Advanced Institute of Science and Technology,
Daejeon 305-701,
Republic of Korea
;
    'Buglass, Alan J.' .
;
Department of Chemistry, Korea Advanced Institute of Science and Technology,
Daejeon 305-701,
Republic of Korea
;
    'Hong, Chang Seop' .
;
Department of Chemistry, Korea University,
Seoul 136-701,
Republic of Korea
;
    'Lim, Jeon Hak' .
;
Department of Chemistry, Korea University,
Seoul 136-701,
Republic of Korea
;
