# Supplementary material for: N,N-Dibenzyl­methane­sulfonamide
Source: Acta Crystallogr Sect E Struct Rep Online. 2008 Jun 7;64(Pt 7):o1235. doi: 10.1107/S1600536808015055 (PMC2961842; doi:10.1107/S1600536808015055)
Supplement: Supplementary file 2 [file e-64-o1235-Isup2.hkl]

#
# h,k,l, Fc-squared, Fo-squared, sigma(Fo-squared) and status flag
#
data_I
_shelx_title ' p222 in P2(1)2(1)2(1)'
_shelx_refln_list_code          4
_shelx_F_calc_maximum      163.10
_exptl_crystal_F_000       584.00
_reflns_d_resolution_high  0.7505
 
loop_
 _symmetry_equiv_pos_as_xyz
 'x, y, z'
 '-x+1/2, -y, z+1/2'
 '-x, y+1/2, -z+1/2'
 'x+1/2, -y+1/2, -z'
 
_cell_length_a     6.0948
_cell_length_b    13.4498
_cell_length_c    17.1293
_cell_angle_alpha  90.000
_cell_angle_beta   90.000
_cell_angle_gamma  90.000
 
_shelx_F_squared_multiplier     1.000
 
loop_
 _refln_index_h
 _refln_index_k
 _refln_index_l
 _refln_F_squared_calc
 _refln_F_squared_meas
 _refln_F_squared_sigma
 _refln_observed_status
   2   0   0        3.02        6.71      0.63 o
   4   0   0      183.36      193.62      3.60 o
   6   0   0      470.03      459.33     14.05 o
   1   1   0     3965.28     3695.88     87.83 o
   2   1   0      134.67      133.58      2.09 o
   3   1   0      671.81      688.21      9.77 o
   4   1   0       10.43       10.57      0.53 o
   5   1   0      439.10      408.84      6.21 o
   6   1   0      343.71      334.49      7.45 o
   7   1   0       59.58       55.48      2.42 o
   8   1   0        3.96        3.56      2.80 o
   0   2   0      751.43      781.86     22.82 o
   1   2   0     6384.21     6257.84     87.33 o
   2   2   0      218.86      228.87      3.99 o
   3   2   0      813.13      796.59     13.04 o
   4   2   0       50.74       46.11      1.56 o
   5   2   0        5.62        6.79      1.18 o
   6   2   0       21.42       25.36      1.47 o
   7   2   0       10.87       10.67      3.01 o
   1   3   0      157.70      151.77      2.41 o
   2   3   0      121.64       96.21      1.69 o
   3   3   0      237.49      252.16      4.00 o
   4   3   0      105.26      118.00      3.36 o
   5   3   0       14.01       10.96      1.74 o
   6   3   0       74.67       78.85      4.50 o
   7   3   0        0.04       -0.25      2.98 o
   0   4   0     5045.69     4965.11     97.83 o
   1   4   0     8092.66     8093.72    128.68 o
   2   4   0        7.33       14.13      0.83 o
   3   4   0      164.32      223.12      3.57 o
   4   4   0        0.42        0.05      0.73 o
   5   4   0       72.61       73.93      2.08 o
   6   4   0        9.84        6.66      2.64 o
   7   4   0      117.52      130.84      6.59 o
   1   5   0      785.34      794.19     17.41 o
   2   5   0     2744.75     2857.16     40.06 o
   3   5   0        1.01        1.10      0.67 o
   4   5   0      310.05      296.63      5.57 o
   5   5   0       49.12       42.04      2.46 o
   6   5   0      265.07      275.81      5.89 o
   7   5   0       12.49        9.25      3.90 o
   0   6   0     7311.29     7661.26    150.89 o
   1   6   0      879.10      839.30     16.71 o
   2   6   0      871.03     1015.68     14.62 o
   3   6   0      433.80      457.46      9.26 o
   4   6   0       61.09       59.71      3.72 o
   5   6   0       33.14       33.94      2.40 o
   6   6   0       13.50       10.16      2.47 o
   7   6   0       30.28       32.50      4.80 o
   1   7   0       17.20       14.35      3.62 o
   2   7   0      119.51      112.01      3.29 o
   3   7   0      155.10      153.65      4.38 o
   4   7   0       44.51       48.56      2.51 o
   5   7   0       37.24       40.32      2.68 o
   6   7   0        3.05        2.40      3.16 o
   0   8   0      410.59      387.27      8.62 o
   1   8   0      875.51      842.58     14.16 o
   2   8   0      171.44      181.19      3.86 o
   3   8   0       22.95       17.42      2.75 o
   4   8   0       76.54       63.13      3.10 o
   5   8   0        4.43        5.00      2.31 o
   6   8   0        2.88        2.25      2.70 o
   7   8   0        2.70        2.25      2.30 o
   1   9   0      703.03      733.69     12.56 o
   2   9   0      163.93      166.93      3.76 o
   3   9   0        3.52        3.98      1.86 o
   4   9   0       84.56       86.64      3.87 o
   5   9   0       83.75       90.23      9.02 o
   6   9   0       22.39       30.27      3.40 o
   0  10   0      757.19      700.83     20.59 o
   1  10   0      950.99      942.67     19.22 o
   2  10   0       32.30       34.91      1.92 o
   3  10   0       39.45       37.17      2.74 o
   4  10   0       53.37       52.40      5.26 o
   5  10   0        3.50        3.59      2.64 o
   6  10   0       12.26       13.00      3.39 o
   1  11   0      409.10      382.38      9.03 o
   2  11   0      516.71      526.05     11.51 o
   3  11   0        2.07        4.36      2.22 o
   4  11   0       90.70       92.30      4.18 o
   5  11   0        4.94        7.33      3.23 o
   6  11   0       31.81       28.93      5.15 o
   0  12   0      173.69      183.56      7.55 o
   1  12   0       12.82       13.27      2.13 o
   2  12   0      122.45      123.12      6.52 o
   3  12   0       45.81       48.66      4.45 o
   4  12   0        2.31        5.05      3.58 o
   5  12   0       80.40       92.15      4.97 o
   6  12   0        0.79       -3.05      5.51 o
   1  13   0      259.38      260.84      6.86 o
   2  13   0       13.56       16.00      3.79 o
   3  13   0       18.19       18.96      4.02 o
   4  13   0        1.29       -0.50      3.83 o
   5  13   0       10.54        8.33      4.98 o
   0  14   0       99.98      110.09      6.47 o
   1  14   0       47.33       50.67      3.35 o
   2  14   0        0.34       -0.28      3.76 o
   3  14   0        0.01        0.85      3.76 o
   4  14   0       28.94       24.93      5.46 o
   5  14   0        6.91       10.51      5.88 o
   1  15   0       64.71       68.70      3.94 o
   2  15   0        0.51        1.03      3.81 o
   3  15   0       14.06        7.74      4.50 o
   4  15   0        1.38        6.31      5.44 o
   0  16   0      192.74      208.08      9.32 o
   1  16   0        2.45        2.82      4.54 o
   2  16   0       10.56        9.62      4.45 o
   3  16   0        4.74       -2.04      4.71 o
   1  17   0       12.24       13.86      5.33 o
   2  17   0        1.88        0.46      4.98 o
   1   0   1     2090.96     1852.06     23.42 o
   2   0   1      466.48      465.45      5.94 o
   3   0   1        7.06       11.66      0.44 o
   4   0   1       39.88       42.63      0.95 o
   5   0   1      553.47      514.71      7.71 o
   6   0   1        0.10        0.26      1.24 o
   7   0   1       20.18       18.91      1.91 o
  -7   1   1        1.26        0.57      1.60 o
  -6   1   1      137.88      138.85      3.66 o
  -5   1   1       62.24       57.86      1.70 o
  -4   1   1       84.82       98.21      1.71 o
  -3   1   1      139.12      132.64      1.98 o
  -2   1   1     1678.82     1657.30     22.69 o
  -1   1   1     2743.30     2815.13     54.32 o
   0   1   1        2.70       -0.39      0.39 o
   1   1   1     2743.68     2720.32     38.48 o
   2   1   1     1669.40     1622.12     22.70 o
   3   1   1      137.05      132.01      2.44 o
   4   1   1       85.23       91.38      1.50 o
   5   1   1       64.54       62.25      1.84 o
   6   1   1      141.62      138.39      3.73 o
   7   1   1        1.31        1.29      1.72 o
   8   1   1        1.11       -0.30      2.98 o
  -7   2   1       54.96       57.96      4.09 o
  -6   2   1       32.77       31.68      2.96 o
  -5   2   1        7.01        8.14      1.28 o
  -4   2   1      322.63      316.26      5.66 o
  -3   2   1      411.32      406.93      6.94 o
  -2   2   1     3557.65     3592.58     57.56 o
  -1   2   1     9218.84     8873.46    183.66 o
   0   2   1     4318.47     4436.76     61.75 o
   1   2   1     9204.57     8691.60    180.76 o
   2   2   1     3560.08     3614.58     50.32 o
   3   2   1      412.85      412.80      6.05 o
   4   2   1      319.89      313.09      4.28 o
   5   2   1        6.49        5.95      0.68 o
   6   2   1       33.03       31.92      1.63 o
   7   2   1       54.16       56.49      3.79 o
  -7   3   1       28.65       26.47      3.67 o
  -6   3   1      107.19       93.33      4.75 o
  -5   3   1      848.94      800.95     13.56 o
  -4   3   1        8.92        9.42      1.28 o
  -3   3   1      505.70      503.88      8.43 o
  -2   3   1      654.25      681.33      9.78 o
  -1   3   1     2579.08     2558.99     35.32 o
   0   3   1      169.29      162.29      2.61 o
   1   3   1     2552.76     2495.73     35.33 o
   2   3   1      651.03      685.71      9.82 o
   3   3   1      507.09      496.14      7.34 o
   4   3   1        8.61        8.87      0.77 o
   5   3   1      846.73      796.52     11.71 o
   6   3   1      105.71       94.08      2.84 o
   7   3   1       28.71       23.14      3.60 o
  -7   4   1        2.60       -2.23      3.19 o
  -6   4   1       20.69       18.19      3.39 o
  -5   4   1       18.36       13.83      1.74 o
  -4   4   1      628.44      672.23     11.30 o
  -3   4   1      261.46      311.33      4.73 o
  -2   4   1       13.04       11.05      0.62 o
  -1   4   1       91.54       92.36      1.69 o
   0   4   1     2730.30     2670.18     37.36 o
   1   4   1       90.79       93.03      2.00 o
   2   4   1       12.99       12.53      0.75 o
   3   4   1      262.20      307.31      4.78 o
   4   4   1      626.60      642.78     13.97 o
   5   4   1       18.40       14.63      1.29 o
   6   4   1       19.95       16.37      1.28 o
   7   4   1        2.56        0.44      3.40 o
  -7   5   1        6.93        7.83      3.67 o
  -6   5   1       60.21       58.64      6.77 o
  -5   5   1       50.75       51.45      2.61 o
  -4   5   1       19.76       21.01      1.17 o
  -3   5   1      465.69      495.23      7.35 o
  -2   5   1      490.66      524.46      7.70 o
  -1   5   1      127.94      154.98      4.21 o
   0   5   1       45.12       46.15      1.22 o
   1   5   1      120.39      148.21      2.97 o
   2   5   1      482.60      520.64      7.74 o
   3   5   1      462.43      490.92      7.40 o
   4   5   1       20.39       20.78      2.30 o
   5   5   1       50.32       55.86      6.96 o
   6   5   1       60.43       53.58      2.06 o
   7   5   1        6.78       10.93      3.76 o
  -7   6   1       17.17       23.50      4.54 o
  -6   6   1        2.40        3.41      1.88 o
  -5   6   1       11.93        7.49      2.18 o
  -4   6   1      102.00       96.60      3.47 o
  -3   6   1      256.95      258.06      4.97 o
  -2   6   1      166.16      188.82      3.51 o
  -1   6   1     1403.93     1402.29     27.38 o
   0   6   1      136.06      162.21      3.50 o
   1   6   1     1390.05     1392.94     27.41 o
   2   6   1      165.14      181.10      3.26 o
   3   6   1      257.03      261.46      4.98 o
   4   6   1      102.26       96.15      8.01 o
   5   6   1       12.21       10.11      1.98 o
   6   6   1        2.62        2.16      1.36 o
   7   6   1       16.99       19.10      4.48 o
  -6   7   1      121.35      120.40      8.16 o
  -5   7   1       78.03       74.06      3.41 o
  -4   7   1      182.57      181.09      5.15 o
  -3   7   1        5.77        6.39      1.53 o
  -2   7   1     1659.19     1630.45     26.68 o
  -1   7   1      146.44      153.89      3.21 o
   0   7   1        0.13        1.06      0.72 o
   1   7   1      149.95      153.69      3.89 o
   2   7   1     1653.86     1642.50     26.72 o
   3   7   1        6.22        9.48      1.24 o
   4   7   1      184.21      175.89      5.08 o
   5   7   1       77.71       75.32      3.48 o
   6   7   1      122.02      115.55      4.79 o
   7   7   1        2.97        2.48      2.07 o
  -6   8   1        8.01        6.15      2.79 o
  -5   8   1       18.43       17.41      2.54 o
  -4   8   1       26.52       30.41      7.94 o
  -3   8   1      195.43      192.13      7.80 o
  -2   8   1      111.93      104.19      4.44 o
  -1   8   1     1985.55     1996.32     32.46 o
   0   8   1        3.30        3.96      0.88 o
   1   8   1     1984.96     1997.91     34.46 o
   2   8   1      112.22      110.28      3.39 o
   3   8   1      195.24      195.68      4.25 o
   4   8   1       26.04       34.80      3.50 o
   5   8   1       17.88       18.81      4.17 o
   6   8   1        8.02        4.32      2.88 o
   7   8   1       58.57       60.87      3.97 o
  -6   9   1       38.00       32.76      3.55 o
  -5   9   1       82.61       74.90      3.80 o
  -4   9   1       55.34       43.08      3.48 o
  -3   9   1       40.26       44.41      2.63 o
  -2   9   1      297.06      288.24      5.61 o
  -1   9   1      160.67      153.97      4.57 o
   0   9   1       12.12       12.40      2.55 o
   1   9   1      158.85      154.21      3.55 o
   2   9   1      297.72      287.55      6.07 o
   3   9   1       38.44       44.84      4.69 o
   4   9   1       53.97       43.86      3.88 o
   5   9   1       83.79       86.49      4.04 o
   6   9   1       36.85       39.21      3.73 o
  -6  10   1        0.49       -0.24      3.37 o
  -5  10   1       13.51       16.71      5.80 o
  -4  10   1      123.07      122.94      5.02 o
  -3  10   1      174.32      169.05     12.83 o
  -2  10   1       36.58       36.05      1.88 o
  -1  10   1      409.22      410.47      9.30 o
   0  10   1      108.50      108.67      3.61 o
   1  10   1      416.78      432.18      9.36 o
   2  10   1       37.04       39.27      3.00 o
   3  10   1      173.13      177.84      5.40 o
   4  10   1      125.13      144.70      5.05 o
   5  10   1       14.03       13.27      2.88 o
   6  10   1        0.48        0.20      3.29 o
  -6  11   1        2.96        1.91      3.49 o
  -5  11   1       45.35       53.70      3.85 o
  -4  11   1       10.08       10.60      3.59 o
  -3  11   1      154.66      160.76      5.36 o
  -2  11   1      101.72      111.03      5.90 o
  -1  11   1       23.61       21.98      2.06 o
   0  11   1       64.95       62.06      2.78 o
   1  11   1       21.16       23.26      2.06 o
   2  11   1      102.60      104.22      4.30 o
   3  11   1      155.02      152.67      5.30 o
   4  11   1        9.97       15.96      4.38 o
   5  11   1       45.15       58.30      4.84 o
   6  11   1        2.93        7.42      3.85 o
  -6  12   1       32.07       38.13      6.50 o
  -5  12   1        1.91        1.00      3.35 o
  -4  12   1       72.70       67.12      5.46 o
  -3  12   1       13.45        8.88      3.35 o
  -2  12   1      105.51      103.13      6.11 o
  -1  12   1       45.31       54.90      3.97 o
   0  12   1      898.10      854.00     17.79 o
   1  12   1       46.22       44.52      4.34 o
   2  12   1      104.52      109.06      6.40 o
   3  12   1       13.41       11.64      3.79 o
   4  12   1       74.76       83.54      4.37 o
   5  12   1        1.96        5.74      3.21 o
   6  12   1       32.25       39.94      6.68 o
  -5  13   1       82.26       85.71      7.30 o
  -4  13   1        7.97        9.55      4.20 o
  -3  13   1       48.48       50.84      5.10 o
  -2  13   1        9.98        8.81      3.58 o
  -1  13   1      120.00      114.88      4.45 o
   0  13   1       14.16       14.21      2.22 o
   1  13   1      123.80      123.53      5.53 o
   2  13   1        8.85        5.28      3.53 o
   3  13   1       48.27       52.98      4.84 o
   4  13   1        7.80        7.28      4.45 o
   5  13   1       80.90       94.55      7.55 o
  -5  14   1        3.27        2.04      5.19 o
  -4  14   1       73.60       80.22      6.56 o
  -3  14   1       22.79       29.29      4.64 o
  -2  14   1        7.37        2.18      3.53 o
  -1  14   1       49.22       43.07      3.25 o
   0  14   1       31.26       25.89      2.80 o
   1  14   1       50.28       47.38      3.18 o
   2  14   1        7.48        3.95      3.49 o
   3  14   1       23.17       26.17      4.91 o
   4  14   1       72.97       84.54      6.52 o
   5  14   1        3.39        0.16      5.58 o
  -4  15   1        4.44        2.41      4.75 o
  -3  15   1        8.83        8.29      4.52 o
  -2  15   1       38.24       38.17      5.23 o
  -1  15   1        1.13        0.90      3.60 o
   0  15   1       37.68       28.13      3.10 o
   1  15   1        1.13        2.01      3.45 o
   2  15   1       37.64       37.87      4.84 o
   3  15   1        8.94       10.10      4.59 o
   4  15   1        4.59       12.07      5.16 o
  -3  16   1        8.98       11.20      5.03 o
  -2  16   1        2.34       -1.29      4.13 o
  -1  16   1        6.76        3.17      4.09 o
   0  16   1       36.24       35.71      3.52 o
   1  16   1        6.53        3.97      3.08 o
   2  16   1        2.33        2.75      4.84 o
   3  16   1        8.62        2.04      5.30 o
  -2  17   1       28.49       33.97      5.69 o
  -1  17   1       28.27       28.58      5.78 o
   0  17   1        2.99        4.40      3.57 o
   1  17   1       28.26       29.61      5.37 o
   2  17   1       29.34       32.18      5.76 o
   0   0   2     6648.86     5832.33    167.70 o
   1   0   2       34.29       29.68      0.56 o
   2   0   2       69.31       68.40      1.08 o
   3   0   2       89.20       81.04      1.35 o
   4   0   2      150.04      138.92      1.98 o
   5   0   2        0.13        0.52      0.79 o
   6   0   2       29.43       31.31      1.71 o
   7   0   2       10.88        7.29      1.75 o
  -7   1   2       54.39       56.35      2.52 o
  -6   1   2        8.50       10.86      1.32 o
  -5   1   2      387.94      365.92      6.38 o
  -4   1   2       70.55       71.50      2.09 o
  -3   1   2      209.60      205.78      2.87 o
  -2   1   2      284.52      326.23      5.52 o
  -1   1   2     4326.90     4148.49     51.86 o
   0   1   2      111.01       98.69      4.29 o
   1   1   2     4326.12     4119.48     51.82 o
   2   1   2      283.17      326.61      4.31 o
   3   1   2      217.71      204.81      3.37 o
   4   1   2       71.47       73.49      1.59 o
   5   1   2      378.53      352.62      5.58 o
   6   1   2        8.66       12.35      1.42 o
   7   1   2       53.14       57.93      2.73 o
  -7   2   2        5.61        8.95      3.05 o
  -6   2   2        3.91        4.87      2.27 o
  -5   2   2      230.58      234.82      5.65 o
  -4   2   2      483.76      488.50      8.25 o
  -3   2   2      283.96      294.76      4.52 o
  -2   2   2     2161.54     2227.31     31.55 o
  -1   2   2     1124.21     1166.61     16.46 o
   0   2   2     3791.07     3709.09     51.68 o
   1   2   2     1108.34     1145.43     16.29 o
   2   2   2     2158.81     2220.14     31.15 o
   3   2   2      298.58      305.26      4.37 o
   4   2   2      477.14      471.06      6.35 o
   5   2   2      233.03      231.12      4.50 o
   6   2   2        4.32        4.54      1.32 o
   7   2   2        5.49        7.33      1.80 o
  -7   3   2        7.94        5.67      3.24 o
  -6   3   2      180.76      188.21      8.77 o
  -5   3   2       25.31       25.00      1.58 o
  -4   3   2      134.31      134.99      3.05 o
  -3   3   2      261.54      274.39      3.71 o
  -2   3   2     1919.37     1827.11     29.61 o
  -1   3   2     1352.84     1318.04     18.59 o
   0   3   2      328.92      355.58      6.77 o
   1   3   2     1346.47     1326.49     21.37 o
   2   3   2     1923.92     1795.63     25.45 o
   3   3   2      265.96      279.27      4.30 o
   4   3   2      137.05      138.58      2.24 o
   5   3   2       25.21       27.74      1.29 o
   6   3   2      181.16      183.89      5.27 o
   7   3   2        8.09        4.84      1.72 o
  -7   4   2      102.31      106.41      6.20 o
  -6   4   2       10.67        9.97      2.09 o
  -5   4   2       65.50       66.38      3.11 o
  -4   4   2      113.97      111.74      2.50 o
  -3   4   2      669.53      649.57      9.30 o
  -2   4   2       85.44       83.39      1.57 o
  -1   4   2     2790.78     2763.30     38.54 o
   0   4   2      375.89      362.06      5.40 o
   1   4   2     2798.82     2745.18     44.20 o
   2   4   2       86.46       81.94      1.70 o
   3   4   2      665.08      634.53      9.41 o
   4   4   2      114.71      109.52      2.28 o
   5   4   2       64.30       63.92      2.02 o
   6   4   2       10.56        9.07      1.29 o
   7   4   2      103.54      112.48      6.05 o
  -7   5   2        0.71       -0.99      3.51 o
  -6   5   2      155.30      157.89     10.00 o
  -5   5   2      112.18       97.50      3.63 o
  -4   5   2      200.79      209.80      4.17 o
  -3   5   2       69.86       73.08      1.96 o
  -2   5   2     1585.13     1583.55     22.48 o
  -1   5   2     1692.02     1665.24     51.22 o
   0   5   2       58.57       58.29      1.86 o
   1   5   2     1694.29     1743.53     27.54 o
   2   5   2     1589.60     1599.96     22.56 o
   3   5   2       71.01       71.85      1.81 o
   4   5   2      198.75      205.32      5.37 o
   5   5   2      113.00      104.74      4.80 o
   6   5   2      154.85      153.75      3.72 o
   7   5   2        0.78        1.91      1.71 o
  -7   6   2       28.62       30.74      4.54 o
  -6   6   2        3.85        3.58      2.22 o
  -5   6   2       16.50       17.02      4.37 o
  -4   6   2      116.73      120.31      3.91 o
  -3   6   2      442.56      444.43     12.57 o
  -2   6   2       32.41       34.18      1.10 o
  -1   6   2     1022.07     1054.99     20.61 o
   0   6   2      753.41      755.06     10.96 o
   1   6   2     1026.07     1035.79     17.17 o
   2   6   2       31.74       34.96      1.21 o
   3   6   2      436.13      425.04      7.75 o
   4   6   2      117.19      119.63      5.54 o
   5   6   2       15.49       13.11      2.03 o
   6   6   2        4.24        3.71      1.42 o
   7   6   2       28.37       28.05      2.95 o
  -6   7   2       11.60       12.30      2.17 o
  -5   7   2      109.43      100.69      4.09 o
  -4   7   2       56.51       59.90      2.77 o
  -3   7   2       54.64       55.55      2.50 o
  -2   7   2       16.15       17.82      1.33 o
  -1   7   2      527.28      513.21     10.23 o
   0   7   2      637.38      663.70      9.79 o
   1   7   2      526.24      513.78     10.70 o
   2   7   2       15.29       13.79      1.19 o
   3   7   2       57.54       59.77      2.06 o
   4   7   2       55.91       58.74      2.75 o
   5   7   2      104.85      102.50      4.10 o
   6   7   2       11.37       12.07      1.72 o
   7   7   2       19.74       18.45      2.57 o
  -7   8   2        2.70        0.18      4.61 o
  -6   8   2        1.85        0.46      3.37 o
  -5   8   2        2.89        3.58      2.23 o
  -4   8   2      149.43      151.37      4.73 o
  -3   8   2      182.27      167.72      7.95 o
  -2   8   2      103.37      100.79      2.60 o
  -1   8   2      172.59      156.91      3.37 o
   0   8   2     1318.73     1338.91     22.02 o
   1   8   2      173.62      149.04      3.42 o
   2   8   2      102.68       95.84      2.71 o
   3   8   2      183.51      174.72      3.92 o
   4   8   2      147.76      152.49      4.92 o
   5   8   2        2.84        5.26      2.12 o
   6   8   2        1.89        1.60      2.73 o
   7   8   2        2.68        1.51      2.57 o
  -6   9   2       31.21       34.12      6.92 o
  -5   9   2       89.46       90.51      4.09 o
  -4   9   2       44.85       47.64      2.93 o
  -3   9   2        8.13       10.38      3.40 o
  -2   9   2      398.03      410.85      7.38 o
  -1   9   2      227.37      228.51      4.71 o
   0   9   2       39.49       35.06      1.91 o
   1   9   2      227.28      242.20      4.78 o
   2   9   2      398.18      393.47      7.48 o
   3   9   2        8.01        8.88      1.56 o
   4   9   2       44.21       38.26      2.77 o
   5   9   2       91.80      101.96      4.43 o
   6   9   2       31.54       28.45      3.34 o
  -6  10   2        8.79        8.03      3.48 o
  -5  10   2        3.53        5.17      3.21 o
  -4  10   2       75.27       75.69      3.79 o
  -3  10   2      177.01      179.14      8.58 o
  -2  10   2       71.20       67.90      3.06 o
  -1  10   2      369.09      369.09     12.52 o
   0  10   2      501.62      478.10     23.25 o
   1  10   2      373.02      387.29      8.57 o
   2  10   2       71.96       64.65      2.37 o
   3  10   2      171.92      178.28      5.42 o
   4  10   2       71.62       71.84      3.76 o
   5  10   2        3.43        4.43      2.74 o
   6  10   2        8.80       12.30      3.23 o
  -6  11   2       55.20       71.74      4.66 o
  -5  11   2        2.88       -0.07      2.98 o
  -4  11   2        2.70        1.96      2.82 o
  -3  11   2       13.36       13.22      2.34 o
  -2  11   2      128.07      132.65      6.34 o
  -1  11   2      130.43      121.19      5.05 o
   0  11   2        5.52        2.91      1.68 o
   1  11   2      129.51      116.86      3.97 o
   2  11   2      132.80      137.50      4.42 o
   3  11   2       13.69       14.07      2.62 o
   4  11   2        2.55        2.51      2.43 o
   5  11   2        2.86        9.59      3.10 o
   6  11   2       53.38       66.44      4.61 o
  -5  12   2       41.82       39.24      3.90 o
  -4  12   2        2.38       -0.62      3.42 o
  -3  12   2       56.55       54.84      4.64 o
  -2  12   2       92.84       94.52      5.58 o
  -1  12   2       79.66       80.49      3.46 o
   0  12   2        2.04        0.31      1.87 o
   1  12   2       75.19       71.82      4.15 o
   2  12   2       93.16       88.70      3.85 o
   3  12   2       55.00       59.93      5.07 o
   4  12   2        2.27        1.02      2.85 o
   5  12   2       41.33       52.31      4.36 o
  -5  13   2       24.05       27.27      5.85 o
  -4  13   2        0.09        0.09      3.88 o
  -3  13   2        5.54       -0.02      3.72 o
  -2  13   2       28.16       33.54      4.09 o
  -1  13   2       39.14       44.33      2.85 o
   0  13   2      139.80      138.01      4.67 o
   1  13   2       40.02       42.47      2.98 o
   2  13   2       27.20       27.35      4.95 o
   3  13   2        5.50        5.78      3.74 o
   4  13   2        0.08        0.92      3.99 o
   5  13   2       24.41       22.04      5.37 o
  -5  14   2        1.15        2.87      5.23 o
  -4  14   2       48.72       47.61      5.99 o
  -3  14   2        9.04       10.83      3.97 o
  -2  14   2        2.47        2.66      3.42 o
  -1  14   2       29.68       31.54      4.11 o
   0  14   2      298.76      313.69      9.84 o
   1  14   2       30.53       29.92      2.99 o
   2  14   2        2.54        1.24      3.47 o
   3  14   2        9.27       12.58      4.25 o
   4  14   2       47.23       44.48      5.62 o
   5  14   2        1.09       -0.50      5.16 o
  -4  15   2        0.04       -1.56      4.82 o
  -3  15   2       30.29       38.17      5.65 o
  -2  15   2        5.55        7.71      4.41 o
  -1  15   2       81.99       80.64      6.15 o
   0  15   2       18.36       20.59      3.12 o
   1  15   2       80.64       90.39      8.73 o
   2  15   2        5.36        4.29      4.02 o
   3  15   2       31.51       33.90      5.28 o
   4  15   2        0.04        2.96      5.07 o
  -3  16   2        1.57        0.76      4.82 o
  -2  16   2       18.70       18.71      5.30 o
  -1  16   2        3.98        3.83      4.25 o
   0  16   2       31.24       34.72      3.72 o
   1  16   2        4.01        1.03      3.09 o
   2  16   2       18.62       13.34      4.66 o
   3  16   2        1.49       -2.13      5.23 o
  -2  17   2        0.98        1.56      5.37 o
  -1  17   2       16.59       19.26      5.16 o
   0  17   2        0.59       -1.76      3.39 o
   1  17   2       16.06       20.41      5.60 o
   2  17   2        1.18        0.34      5.03 o
   1   0   3    16854.08    13806.78    214.73 o
   2   0   3     1864.46     1908.04     20.29 o
   3   0   3     1850.61     1814.07     20.82 o
   4   0   3      324.63      315.45      4.34 o
   5   0   3        0.73        2.64      1.14 o
   6   0   3       17.38       18.84      3.91 o
   7   0   3       50.55       46.65      2.35 o
  -7   1   3        6.12        6.54      1.65 o
  -6   1   3      238.67      224.33      5.39 o
  -5   1   3      647.64      619.71     10.75 o
  -4   1   3       16.98       18.76      0.85 o
  -3   1   3      553.07      569.62      6.67 o
  -2   1   3      594.05      585.49      7.48 o
  -1   1   3      636.11      633.66      8.11 o
   0   1   3       33.51       35.54      0.69 o
   1   1   3      636.68      636.41      9.06 o
   2   1   3      593.59      576.68      8.45 o
   3   1   3      547.43      563.98      6.72 o
   4   1   3       18.25       21.43      0.80 o
   5   1   3      650.45      636.43      9.37 o
   6   1   3      243.38      233.02     12.76 o
   7   1   3        6.34        6.69      1.84 o
  -7   2   3       19.76       19.40      3.42 o
  -6   2   3      237.20      223.29      6.50 o
  -5   2   3       65.61       67.56      2.64 o
  -4   2   3      181.09      187.41      3.77 o
  -3   2   3       75.53       80.91      1.33 o
  -2   2   3      223.73      236.54      3.24 o
  -1   2   3       50.19       46.10      0.98 o
   0   2   3    26601.88    22113.29    471.70 o
   1   2   3       49.66       44.37      1.22 o
   2   2   3      225.48      242.89      5.61 o
   3   2   3       69.36       74.37      1.50 o
   4   2   3      183.25      189.75      2.86 o
   5   2   3       63.17       63.39      2.70 o
   6   2   3      236.75      227.17      4.67 o
   7   2   3       20.01       20.30      2.05 o
  -7   3   3       13.65       17.28      3.44 o
  -6   3   3       28.84       32.13      6.65 o
  -5   3   3      106.43      111.13      3.55 o
  -4   3   3      228.10      242.33      3.96 o
  -3   3   3      544.99      561.21      9.50 o
  -2   3   3      297.17      309.87      4.71 o
  -1   3   3      592.07      668.12      9.52 o
   0   3   3       43.86       49.79      2.39 o
   1   3   3      599.21      663.03     11.01 o
   2   3   3      303.51      311.90      5.44 o
   3   3   3      556.60      572.52     11.59 o
   4   3   3      228.13      245.85      3.57 o
   5   3   3      103.26      103.89      2.66 o
   6   3   3       27.47       29.47      1.66 o
   7   3   3       13.30       15.71      1.95 o
  -7   4   3       25.09       24.08      3.95 o
  -6   4   3       17.79       15.62      2.26 o
  -5   4   3        2.41        2.47      1.36 o
  -4   4   3      257.97      246.66      5.78 o
  -3   4   3      380.46      376.78      6.84 o
  -2   4   3     1061.92     1135.72     18.47 o
  -1   4   3     1148.12     1220.89     19.72 o
   0   4   3      780.56      750.17     12.34 o
   1   4   3     1144.62     1212.21     19.82 o
   2   4   3     1058.55     1093.34     15.89 o
   3   4   3      381.51      383.39      5.87 o
   4   4   3      254.05      244.75      5.89 o
   5   4   3        2.34        3.06      1.40 o
   6   4   3       18.33       17.59      1.51 o
   7   4   3       24.85       27.54      2.19 o
  -7   5   3       15.31       10.77      3.97 o
  -6   5   3       28.35       35.27      2.71 o
  -5   5   3      254.29      258.66      5.31 o
  -4   5   3       40.05       40.54      2.14 o
  -3   5   3      273.62      261.14      4.99 o
  -2   5   3       40.94       53.66      1.32 o
  -1   5   3      113.23       90.06      2.36 o
   0   5   3      735.58      803.54     11.60 o
   1   5   3      109.20       85.00      2.06 o
   2   5   3       39.13       51.49      1.61 o
   3   5   3      277.71      269.56      4.39 o
   4   5   3       40.85       42.44      2.03 o
   5   5   3      251.31      249.60      5.12 o
   6   5   3       28.71       27.34      1.76 o
   7   5   3       15.19       15.99      2.08 o
  -7   6   3       75.82       83.55      6.13 o
  -6   6   3        1.42        0.08      2.26 o
  -5   6   3        3.08        2.71      1.93 o
  -4   6   3      283.48      274.40      6.75 o
  -3   6   3      113.87       95.35      3.25 o
  -2   6   3      339.00      345.73      6.04 o
  -1   6   3     3176.53     3280.83     64.54 o
   0   6   3       64.83       87.39      1.86 o
   1   6   3     3179.05     3382.66     64.61 o
   2   6   3      336.45      340.95      6.71 o
   3   6   3      116.67       95.76      2.63 o
   4   6   3      279.15      269.97      5.44 o
   5   6   3        3.55        3.17      1.84 o
   6   6   3        1.46        1.02      1.46 o
   7   6   3       76.38       81.22      3.48 o
  -7   7   3        0.63        0.55      4.66 o
  -6   7   3       86.38       94.71      4.21 o
  -5   7   3        1.17        1.76      2.11 o
  -4   7   3       71.11       61.06      2.86 o
  -3   7   3       66.30       65.08      2.92 o
  -2   7   3      631.52      667.25     12.31 o
  -1   7   3        4.59        5.80      0.93 o
   0   7   3        5.76        8.49      1.12 o
   1   7   3        5.14        4.43      1.93 o
   2   7   3      639.05      682.68     12.98 o
   3   7   3       65.62       61.00      2.30 o
   4   7   3       70.59       72.26      7.77 o
   5   7   3        0.96        0.60      1.99 o
   6   7   3       86.69       94.22      3.14 o
   7   7   3        0.67       -0.53      2.48 o
  -7   8   3       24.30       31.33      5.35 o
  -6   8   3        4.28        3.75      2.24 o
  -5   8   3       20.22       18.28      2.61 o
  -4   8   3       11.92       11.59      2.10 o
  -3   8   3      294.07      296.23      7.13 o
  -2   8   3       33.01       40.13      3.13 o
  -1   8   3      144.88      125.68      5.16 o
   0   8   3       21.70       30.30      1.44 o
   1   8   3      149.09      131.00      3.09 o
   2   8   3       33.02       38.00      3.17 o
   3   8   3      283.74      282.39      5.69 o
   4   8   3       12.26       15.00      2.17 o
   5   8   3       19.05       16.07      2.57 o
   6   8   3        4.26        2.68      1.84 o
   7   8   3       24.51       23.90      5.42 o
  -6   9   3       29.32       27.85      3.50 o
  -5   9   3        6.76        3.05      2.47 o
  -4   9   3      101.63      100.92      4.22 o
  -3   9   3       74.76       71.01      3.12 o
  -2   9   3      378.86      356.50      8.49 o
  -1   9   3      113.77      117.23      3.00 o
   0   9   3       12.71       12.11      1.45 o
   1   9   3      115.73      120.94      4.87 o
   2   9   3      379.32      362.17      8.03 o
   3   9   3       76.60       71.47      3.40 o
   4   9   3      100.28       96.02      5.36 o
   5   9   3        6.70        3.15      2.59 o
   6   9   3       27.70       33.10      3.48 o
  -6  10   3        1.02       -0.17      3.36 o
  -5  10   3       47.72       41.20      5.04 o
  -4  10   3       45.42       47.98      3.10 o
  -3  10   3       47.35       54.97      5.42 o
  -2  10   3      119.09      115.19      4.19 o
  -1  10   3       80.52       84.20      3.10 o
   0  10   3      262.22      246.52      6.06 o
   1  10   3       82.88       78.06      3.08 o
   2  10   3      120.26      115.43      3.28 o
   3  10   3       46.15       47.28      2.29 o
   4  10   3       43.88       46.67      3.19 o
   5  10   3       47.16       44.17      3.39 o
   6  10   3        1.05        0.25      3.37 o
  -6  11   3        1.39        3.64      3.65 o
  -5  11   3      148.36      132.86      5.74 o
  -4  11   3        6.61        6.60      2.66 o
  -3  11   3       67.12       64.02      4.54 o
  -2  11   3       79.35       60.69      4.41 o
  -1  11   3      270.71      273.79      9.39 o
   0  11   3       13.59       12.63      1.99 o
   1  11   3      271.05      278.82      8.62 o
   2  11   3       78.08       69.21      3.17 o
   3  11   3       64.74       51.42      3.23 o
   4  11   3        6.69        8.25      2.62 o
   5  11   3      149.15      168.97      6.21 o
   6  11   3        1.50        3.74      5.37 o
  -5  12   3        6.58        6.30      3.44 o
  -4  12   3      116.78      127.92      7.51 o
  -3  12   3       10.85       16.55      3.90 o
  -2  12   3       24.77       26.72      3.63 o
  -1  12   3       62.76       61.36      3.00 o
   0  12   3      106.99      104.27      9.53 o
   1  12   3       63.12       67.59      3.22 o
   2  12   3       24.36       20.37      3.90 o
   3  12   3       10.66        8.26      3.74 o
   4  12   3      116.50      124.64      5.28 o
   5  12   3        6.55        5.87      3.58 o
  -5  13   3       28.12       25.80      5.76 o
  -4  13   3        3.71        1.17      3.79 o
  -3  13   3       36.93       41.41      4.91 o
  -2  13   3       86.84       88.12      5.49 o
  -1  13   3       50.35       52.12      3.08 o
   0  13   3       16.25       17.41      4.01 o
   1  13   3       50.44       48.20      3.24 o
   2  13   3       86.18       82.94      4.35 o
   3  13   3       37.26       40.90      4.68 o
   4  13   3        3.55        4.98      4.34 o
   5  13   3       26.95       30.92      5.53 o
  -4  14   3        9.36       10.17      4.61 o
  -3  14   3        2.94        5.10      4.27 o
  -2  14   3       18.68       26.90      4.18 o
  -1  14   3        3.06        0.73      3.70 o
   0  14   3       18.07       24.16      2.70 o
   1  14   3        3.69        0.79      2.34 o
   2  14   3       18.47       19.33      2.91 o
   3  14   3        2.75        3.26      3.83 o
   4  14   3        9.23       12.58      4.89 o
  -4  15   3        3.44        2.34      4.98 o
  -3  15   3        9.26       14.94      4.68 o
  -2  15   3       27.37       39.16      4.96 o
  -1  15   3       42.89       43.89      5.21 o
   0  15   3        3.21        0.97      2.70 o
   1  15   3       42.46       49.75      3.61 o
   2  15   3       26.39       26.33      5.07 o
   3  15   3        9.22        1.42      4.32 o
   4  15   3        3.59        5.92      5.60 o
  -3  16   3       15.83       14.62      5.60 o
  -2  16   3        0.05       -2.80      4.41 o
  -1  16   3       64.93       78.43      6.13 o
   0  16   3       18.90       17.45      3.31 o
   1  16   3       64.67       68.52      4.17 o
   2  16   3        0.04        0.30      4.84 o
   3  16   3       15.66       18.00      5.95 o
  -2  17   3       26.81       22.84      5.97 o
  -1  17   3       18.39        7.94      4.91 o
   0  17   3        0.23        0.34      4.68 o
   1  17   3       17.90       14.80      3.92 o
   2  17   3       26.87       32.23      5.69 o
   0   0   4      223.18      289.65      6.09 o
   1   0   4       22.01       22.77      0.71 o
   2   0   4       11.29       11.68      0.59 o
   3   0   4      118.50      115.03      1.56 o
   4   0   4      310.71      290.19      4.60 o
   5   0   4        4.66        3.18      0.91 o
   6   0   4       25.74       26.52      2.04 o
   7   0   4        5.38        6.75      1.81 o
  -7   1   4        5.61        5.93      1.68 o
  -6   1   4       15.38       15.10      2.19 o
  -5   1   4      457.39      444.29      7.93 o
  -4   1   4       29.58       26.62      1.29 o
  -3   1   4      298.70      339.83      4.64 o
  -2   1   4      602.50      589.70      7.62 o
  -1   1   4     6980.28     6470.01     96.57 o
   0   1   4      434.41      468.06      5.52 o
   1   1   4     7003.56     6622.08     93.11 o
   2   1   4      607.68      591.31      7.69 o
   3   1   4      310.27      351.58      4.26 o
   4   1   4       30.24       27.81      1.05 o
   5   1   4      448.84      451.36      6.95 o
   6   1   4       15.49       14.04      1.42 o
   7   1   4        5.18        5.45      1.87 o
  -7   2   4       38.25       39.55      3.95 o
  -6   2   4       25.70       26.42      2.59 o
  -5   2   4      246.44      242.21      4.68 o
  -4   2   4       72.28       68.71      1.36 o
  -3   2   4      168.40      198.52      2.91 o
  -2   2   4      796.28      842.73     10.87 o
  -1   2   4      248.58      232.78      2.92 o
   0   2   4    10959.35    10324.64    117.60 o
   1   2   4      249.31      229.16      3.14 o
   2   2   4      792.69      849.35     15.06 o
   3   2   4      176.52      208.77      3.01 o
   4   2   4       67.65       67.14      1.69 o
   5   2   4      247.80      245.77      4.17 o
   6   2   4       26.00       24.54      3.03 o
   7   2   4       38.58       38.78      4.91 o
  -7   3   4       14.61        9.92      3.40 o
  -6   3   4      259.00      252.10      6.49 o
  -5   3   4       28.09       24.87      0.93 o
  -4   3   4      395.12      384.64      5.26 o
  -3   3   4      388.55      388.12      6.05 o
  -2   3   4     1300.38     1230.09     15.51 o
  -1   3   4      664.82      699.14      9.99 o
   0   3   4       11.92       10.61      0.57 o
   1   3   4      660.27      695.28      9.90 o
   2   3   4     1267.89     1196.14     18.34 o
   3   3   4      388.27      389.22      5.32 o
   4   3   4      397.42      381.77      6.00 o
   5   3   4       26.68       23.50      1.24 o
   6   3   4      260.24      249.42      5.19 o
   7   3   4       14.34       16.88      2.09 o
  -7   4   4       51.65       63.17      5.07 o
  -6   4   4       63.75       64.11      6.56 o
  -5   4   4        2.66        1.73      1.65 o
  -4   4   4       27.34       24.13      1.21 o
  -3   4   4      504.11      512.19     10.18 o
  -2   4   4      259.70      286.40      5.24 o
  -1   4   4     1018.28     1001.28     16.07 o
   0   4   4     1925.61     2030.37     28.56 o
   1   4   4     1000.47      967.06     16.28 o
   2   4   4      262.42      292.87      4.59 o
   3   4   4      503.71      504.23      7.66 o
   4   4   4       27.69       24.50      1.18 o
   5   4   4        2.05       -0.07      1.07 o
   6   4   4       63.48       63.91      2.40 o
   7   4   4       50.19       61.31      2.89 o
  -7   5   4        0.04       -0.23      3.81 o
  -6   5   4       52.68       56.90      7.09 o
  -5   5   4       64.80       61.57      3.21 o
  -4   5   4       15.79       18.22      1.46 o
  -3   5   4       69.44       73.35      2.03 o
  -2   5   4      131.38      127.46      2.30 o
  -1   5   4      406.39      424.04     13.98 o
   0   5   4        0.02       -0.07      0.58 o
   1   5   4      396.16      418.33      7.33 o
   2   5   4      136.84      129.33      2.47 o
   3   5   4       68.04       68.72      2.26 o
   4   5   4       14.75       15.75      1.45 o
   5   5   4       65.14       59.68      3.84 o
   6   5   4       51.88       57.60      2.53 o
   7   5   4        0.02       -0.07      2.00 o
  -7   6   4       50.80       59.13      4.87 o
  -6   6   4       12.12       13.67      2.58 o
  -5   6   4       16.72       15.70      1.79 o
  -4   6   4       78.13       74.03      3.14 o
  -3   6   4      203.48      195.21      5.01 o
  -2   6   4      184.73      199.65      3.34 o
  -1   6   4      399.39      410.28     10.92 o
   0   6   4      103.28      149.37      2.71 o
   1   6   4      404.26      414.28      9.67 o
   2   6   4      184.11      197.63      4.03 o
   3   6   4      197.66      187.40      4.05 o
   4   6   4       74.86       73.01      3.80 o
   5   6   4       15.73       15.96      1.53 o
   6   6   4       11.89       13.06      1.73 o
   7   6   4       51.52       52.08      3.63 o
  -7   7   4       17.94       12.10      4.64 o
  -6   7   4       30.88       29.93      3.09 o
  -5   7   4       55.02       50.48      2.44 o
  -4   7   4      138.11      141.24      4.34 o
  -3   7   4       17.19       19.16      1.85 o
  -2   7   4      232.63      240.18      5.40 o
  -1   7   4      448.56      431.37      7.61 o
   0   7   4       62.18       69.55      2.82 o
   1   7   4      446.62      436.83      9.28 o
   2   7   4      234.38      252.70      4.88 o
   3   7   4       16.15       15.01      1.66 o
   4   7   4      138.15      129.46      6.24 o
   5   7   4       55.37       51.91      3.96 o
   6   7   4       30.09       27.65      2.11 o
   7   7   4       17.83       17.15      2.64 o
  -7   8   4        8.95        8.29      5.28 o
  -6   8   4        6.77       10.70      4.07 o
  -5   8   4       28.53       28.40      4.26 o
  -4   8   4      136.43      138.73      4.60 o
  -3   8   4       90.74       95.21      9.14 o
  -2   8   4       28.26       27.80      2.08 o
  -1   8   4      446.83      457.47      8.11 o
   0   8   4     1311.75     1383.89     22.79 o
   1   8   4      445.60      457.54      8.19 o
   2   8   4       28.58       34.10      1.76 o
   3   8   4       91.75       87.96      2.86 o
   4   8   4      137.41      143.42      4.70 o
   5   8   4       28.12       24.81      2.92 o
   6   8   4        7.16       10.12      2.00 o
   7   8   4        8.91       11.25      5.23 o
  -6   9   4       20.14       23.09      5.44 o
  -5   9   4       38.97       37.95      3.26 o
  -4   9   4      330.67      325.91      8.19 o
  -3   9   4       51.46       57.46      5.99 o
  -2   9   4      229.76      241.22      8.92 o
  -1   9   4      310.01      310.82     11.84 o
   0   9   4        2.14        2.29      1.38 o
   1   9   4      311.23      297.18      7.02 o
   2   9   4      226.32      229.64      5.18 o
   3   9   4       49.28       47.19      2.26 o
   4   9   4      330.35      321.58      8.30 o
   5   9   4       38.12       32.75      8.64 o
   6   9   4       20.25       21.49      2.37 o
  -6  10   4       11.20       10.21      2.87 o
  -5  10   4       11.36       14.03      3.33 o
  -4  10   4       16.68       22.33      2.68 o
  -3  10   4      185.40      189.90      5.59 o
  -2  10   4      452.65      436.90     14.14 o
  -1  10   4       74.74       73.67      4.60 o
   0  10   4      310.54      286.00      6.85 o
   1  10   4       79.32       83.67      3.46 o
   2  10   4      452.84      435.40      8.37 o
   3  10   4      186.10      179.80      4.49 o
   4  10   4       17.23       17.64      2.90 o
   5  10   4       11.62       13.39      3.12 o
   6  10   4       11.32       10.33      3.51 o
  -6  11   4       23.37       27.03      4.24 o
  -5  11   4       21.04       26.05      6.99 o
  -4  11   4       75.61       66.38      8.46 o
  -3  11   4      121.92      123.15      6.63 o
  -2  11   4       90.05       81.83      5.12 o
  -1  11   4       68.40       69.49      3.97 o
   0  11   4       20.46       21.00      2.12 o
   1  11   4       69.78       65.58      3.01 o
   2  11   4       92.91       87.63      3.58 o
   3  11   4      123.16      119.08      5.04 o
   4  11   4       74.65       65.43      3.86 o
   5  11   4       20.62       18.76      3.53 o
   6  11   4       22.71       26.26      5.58 o
  -5  12   4        3.48        6.20      4.36 o
  -4  12   4       10.90       10.42      3.93 o
  -3  12   4       68.48       73.52      5.44 o
  -2  12   4        6.10       11.48      3.51 o
  -1  12   4      181.95      180.74      6.35 o
   0  12   4       23.66       21.16      7.85 o
   1  12   4      185.82      188.62      5.45 o
   2  12   4        5.88        8.92      2.40 o
   3  12   4       66.72       69.21      5.21 o
   4  12   4       11.26       15.13      4.11 o
   5  12   4        3.74        5.24      3.43 o
  -5  13   4       19.30        8.29      5.39 o
  -4  13   4        3.21        4.87      4.43 o
  -3  13   4        4.03        5.51      3.65 o
  -2  13   4       37.70       35.12      4.25 o
  -1  13   4        4.81        4.68      3.44 o
   0  13   4       16.75       14.20      2.39 o
   1  13   4        4.52       -0.99      2.83 o
   2  13   4       37.31       43.92      3.05 o
   3  13   4        3.93        2.04      3.97 o
   4  13   4        3.39        4.43      4.15 o
   5  13   4       19.35       20.96      5.81 o
  -4  14   4       11.01       10.19      4.73 o
  -3  14   4        5.63        3.26      3.93 o
  -2  14   4       10.27       17.67      4.13 o
  -1  14   4       13.72       12.35      4.06 o
   0  14   4      250.64      248.94      6.98 o
   1  14   4       12.92        8.00      2.62 o
   2  14   4       10.16       11.46      2.97 o
   3  14   4        5.63        8.40      4.27 o
   4  14   4       10.78        5.76      4.66 o
  -4  15   4        3.71        2.52      5.03 o
  -3  15   4        5.50        3.03      4.45 o
  -2  15   4       21.18       16.83      4.38 o
  -1  15   4       99.25      102.72      6.77 o
   0  15   4       31.93       36.06      4.59 o
   1  15   4      100.47      103.94      4.74 o
   2  15   4       21.44       19.07      4.89 o
   3  15   4        5.38        5.19      4.98 o
   4  15   4        3.71       -1.12      5.62 o
  -3  16   4        4.74        1.91      5.26 o
  -2  16   4       13.48       20.47      4.98 o
  -1  16   4        5.49       10.63      4.45 o
   0  16   4        8.34        8.88      4.75 o
   1  16   4        5.36        1.23      3.17 o
   2  16   4       13.30       15.63      5.05 o
   3  16   4        4.80        4.89      5.53 o
  -2  17   4       10.35        5.05      5.03 o
  -1  17   4       17.23       16.04      5.23 o
   0  17   4       14.77       12.00      5.55 o
   1  17   4       17.44       16.17      4.02 o
   2  17   4       10.17        5.67      5.76 o
   1   0   5       56.48       76.49      1.33 o
   2   0   5      236.06      240.41      3.05 o
   3   0   5      137.87      116.86      3.00 o
   4   0   5       18.14       17.31      0.97 o
   5   0   5       19.42       18.56      1.26 o
   6   0   5        0.05       -0.72      1.38 o
   7   0   5        6.15        7.74      1.89 o
  -7   1   5        4.75        7.18      1.83 o
  -6   1   5       90.57       95.81      2.71 o
  -5   1   5       70.66       69.84      2.06 o
  -4   1   5       36.92       40.00      2.15 o
  -3   1   5      358.70      383.21      4.74 o
  -2   1   5      223.00      217.32      2.99 o
  -1   1   5     2409.73     2401.98     30.46 o
   0   1   5     1361.39     1339.47     16.98 o
   1   1   5     2411.40     2435.08     27.67 o
   2   1   5      211.18      207.82      2.89 o
   3   1   5      352.65      384.31      4.73 o
   4   1   5       38.52       39.60      1.33 o
   5   1   5       72.05       69.49      1.91 o
   6   1   5       89.39       88.64      2.71 o
   7   1   5        4.94        6.11      2.78 o
  -7   2   5       41.39       41.95      3.06 o
  -6   2   5       53.99       56.03      2.07 o
  -5   2   5      126.06      116.06      4.52 o
  -4   2   5      229.07      225.73      3.84 o
  -3   2   5     1124.16     1171.73     14.92 o
  -2   2   5     1062.10     1126.65     14.43 o
  -1   2   5      268.13      291.85      3.66 o
   0   2   5     1559.74     1706.72     19.61 o
   1   2   5      272.25      294.80      3.96 o
   2   2   5     1058.86     1131.52     14.49 o
   3   2   5     1119.49     1160.16     15.00 o
   4   2   5      234.62      233.01      3.91 o
   5   2   5      124.39      110.33      2.51 o
   6   2   5       52.95       53.42      2.12 o
   7   2   5       41.45       42.09      2.57 o
  -7   3   5        7.88        4.36      3.40 o
  -6   3   5        7.91        8.03      1.25 o
  -5   3   5      224.51      232.47      4.66 o
  -4   3   5      506.31      514.78      6.96 o
  -3   3   5      315.55      317.75      4.45 o
  -2   3   5      950.69      969.73     12.53 o
  -1   3   5      723.29      688.22      7.57 o
   0   3   5       59.24       69.78      1.29 o
   1   3   5      727.23      697.10      9.86 o
   2   3   5      952.75      979.35     12.59 o
   3   3   5      324.57      322.62      4.55 o
   4   3   5      508.76      521.76      7.90 o
   5   3   5      223.48      235.15      4.15 o
   6   3   5        7.99        9.11      1.52 o
   7   3   5        7.47       11.35      3.97 o
  -7   4   5       13.07       11.75      3.88 o
  -6   4   5       33.18       37.97      2.72 o
  -5   4   5      138.02      121.29      3.01 o
  -4   4   5      710.96      680.79     10.15 o
  -3   4   5       27.27       30.15      1.05 o
  -2   4   5      312.09      324.37      4.50 o
  -1   4   5     1204.91     1252.92     20.26 o
   0   4   5      223.24      273.17      4.88 o
   1   4   5     1198.49     1243.01     17.51 o
   2   4   5      308.71      322.21      5.11 o
   3   4   5       27.16       27.17      1.76 o
   4   4   5      708.49      685.28     10.23 o
   5   4   5      139.42      127.74      3.18 o
   6   4   5       34.33       34.67      1.94 o
   7   4   5       12.86       11.36      2.22 o
  -7   5   5       11.84       15.59      3.10 o
  -6   5   5        8.05        9.22      2.34 o
  -5   5   5      205.83      198.87      5.45 o
  -4   5   5      164.80      158.48      3.64 o
  -3   5   5       94.80       85.57      2.85 o
  -2   5   5      437.39      405.45      6.12 o
  -1   5   5      252.30      224.07      4.17 o
   0   5   5      114.31      143.56      2.59 o
   1   5   5      256.20      227.58      4.33 o
   2   5   5      433.35      406.65      8.38 o
   3   5   5       94.10       86.09      6.64 o
   4   5   5      164.39      153.68      3.12 o
   5   5   5      203.71      188.33      4.24 o
   6   5   5        8.57        7.55      1.66 o
   7   5   5       11.73       13.49      2.09 o
  -7   6   5       48.10       54.65      5.83 o
  -6   6   5        0.50       -2.02      2.25 o
  -5   6   5        6.55        6.17      1.64 o
  -4   6   5      164.51      162.94      3.80 o
  -3   6   5      218.31      203.34      5.34 o
  -2   6   5       28.36       27.24      1.70 o
  -1   6   5      105.76      112.99      2.61 o
   0   6   5      494.70      566.48      8.46 o
   1   6   5      105.16      104.89      2.63 o
   2   6   5       29.17       31.62      1.49 o
   3   6   5      222.82      214.84      5.36 o
   4   6   5      161.79      155.24      3.88 o
   5   6   5        5.87        6.86      1.47 o
   6   6   5        0.57       -0.33      1.58 o
   7   6   5       47.98       49.89      3.25 o
  -7   7   5        5.33        9.25      4.59 o
  -6   7   5       59.75       61.55      3.83 o
  -5   7   5        3.43        3.42      1.79 o
  -4   7   5      112.47      110.20      9.45 o
  -3   7   5      158.48      154.25      9.33 o
  -2   7   5      354.70      348.74      8.03 o
  -1   7   5      111.36      120.39      3.90 o
   0   7   5      118.23      119.29      2.52 o
   1   7   5      109.19      118.04      3.51 o
   2   7   5      344.54      347.18      6.54 o
   3   7   5      158.02      157.43      3.78 o
   4   7   5      111.91      111.56      3.61 o
   5   7   5        3.71        4.37      1.51 o
   6   7   5       58.37       60.66      2.75 o
   7   7   5        5.32        6.47      5.00 o
  -7   8   5       25.75       26.70      5.44 o
  -6   8   5        6.81        6.19      2.98 o
  -5   8   5        1.80        1.35      1.95 o
  -4   8   5       99.03      100.25      8.83 o
  -3   8   5      799.43      763.62     16.32 o
  -2   8   5      215.96      217.86      5.83 o
  -1   8   5       34.20       34.48      1.62 o
   0   8   5      140.46      141.99      6.24 o
   1   8   5       37.95       38.11      1.74 o
   2   8   5      213.84      229.69      7.29 o
   3   8   5      793.67      758.37     16.05 o
   4   8   5      100.21       97.00      3.22 o
   5   8   5        1.40        3.00      2.88 o
   6   8   5        6.92        9.66      2.10 o
   7   8   5       26.64       25.30      5.78 o
  -6   9   5       43.82       56.26      7.31 o
  -5   9   5        1.09        0.83      2.63 o
  -4   9   5       53.53       58.26      6.59 o
  -3   9   5      101.26      100.87      4.53 o
  -2   9   5      361.96      350.06      8.85 o
  -1   9   5        1.13        2.41      1.39 o
   0   9   5       49.12       53.06      2.38 o
   1   9   5        1.05        2.76      1.30 o
   2   9   5      375.54      366.29      6.97 o
   3   9   5      101.57       98.02      3.85 o
   4   9   5       52.64       53.61      3.33 o
   5   9   5        0.97        1.48      2.65 o
   6   9   5       44.14       53.34      5.01 o
  -6  10   5        8.14        9.33      3.73 o
  -5  10   5       30.21       32.61      3.50 o
  -4  10   5       53.24       49.07      3.32 o
  -3  10   5       26.90       25.47      5.75 o
  -2  10   5        1.79        1.49      2.48 o
  -1  10   5      169.52      171.64      4.76 o
   0  10   5      186.90      180.60      6.58 o
   1  10   5      166.59      162.83      4.90 o
   2  10   5        1.94        2.45      2.17 o
   3  10   5       25.56       24.93      2.15 o
   4  10   5       51.31       51.55      3.30 o
   5  10   5       29.69       32.58      3.47 o
   6  10   5        8.05        8.29      3.69 o
  -6  11   5        0.37        0.26      3.82 o
  -5  11   5      105.72      112.87      5.23 o
  -4  11   5       10.76        8.49      2.82 o
  -3  11   5        1.67        2.57      3.33 o
  -2  11   5       47.07       43.93      3.95 o
  -1  11   5       46.95       55.21      2.71 o
   0  11   5       44.44       39.85      2.49 o
   1  11   5       46.06       49.58      2.82 o
   2  11   5       46.31       42.93      2.73 o
   3  11   5        1.36        2.08      1.91 o
   4  11   5       10.56        9.05      2.97 o
   5  11   5      106.79      112.40      5.19 o
   6  11   5        0.44        4.32      5.53 o
  -5  12   5        1.14       -1.88      4.25 o
  -4  12   5      132.73      142.61      7.97 o
  -3  12   5        2.03       -0.69      3.24 o
  -2  12   5       30.14       28.76      4.02 o
  -1  12   5       25.81       17.58      3.37 o
   0  12   5        0.44       -0.87      1.85 o
   1  12   5       25.37       24.65      2.40 o
   2  12   5       30.64       26.02      2.72 o
   3  12   5        2.04       -0.32      2.44 o
   4  12   5      130.19      140.89      7.83 o
   5  12   5        1.07        0.88      3.29 o
  -5  13   5       28.28       30.64      5.97 o
  -4  13   5        4.00        5.97      4.52 o
  -3  13   5       82.40       69.57      5.78 o
  -2  13   5       25.86       19.19      3.93 o
  -1  13   5       26.60       22.59      4.11 o
   0  13   5        7.71        5.19      2.26 o
   1  13   5       27.18       30.07      4.77 o
   2  13   5       26.34       26.96      3.04 o
   3  13   5       84.22       76.05      5.99 o
   4  13   5        3.97        2.59      4.61 o
   5  13   5       27.94       36.68      5.74 o
  -4  14   5       11.07        7.41      4.61 o
  -3  14   5       22.68       25.55      4.80 o
  -2  14   5       20.09       20.93      4.59 o
  -1  14   5        7.97       10.17      3.81 o
   0  14   5       99.64      103.83      7.57 o
   1  14   5        7.60        9.92      2.71 o
   2  14   5       19.90       14.58      2.98 o
   3  14   5       21.82       18.55      4.94 o
   4  14   5       11.06       10.63      5.42 o
  -4  15   5        0.56        2.55      5.39 o
  -3  15   5        9.80        8.19      4.66 o
  -2  15   5       17.10       24.84      4.80 o
  -1  15   5        5.61        5.07      4.06 o
   0  15   5        1.21       -3.44      3.74 o
   1  15   5        5.50        3.07      3.06 o
   2  15   5       17.45       19.49      3.49 o
   3  15   5        9.58        7.12      4.75 o
  -3  16   5       20.16       18.18      5.39 o
  -2  16   5        0.17        1.40      4.48 o
  -1  16   5       31.91       46.50      5.97 o
   0  16   5       38.08       33.67      5.53 o
   1  16   5       31.17       39.78      4.05 o
   2  16   5        0.15        0.00      5.03 o
   3  16   5       20.29       14.85      5.51 o
  -1  17   5        0.37        1.40      4.87 o
   0  17   5        1.99       -0.55      5.23 o
   1  17   5        0.45        1.52      3.69 o
   0   0   6     5183.46     4872.34     96.10 o
   1   0   6      402.18      396.44      5.31 o
   2   0   6     2831.96     3014.94     37.95 o
   3   0   6      146.13      154.98      2.40 o
   4   0   6      788.71      727.05     12.41 o
   5   0   6       80.00       87.75      4.18 o
   6   0   6       89.81       93.58      2.83 o
   7   0   6        3.30        2.01      1.98 o
  -7   1   6        7.77        6.68      1.97 o
  -6   1   6       33.34       32.85      1.72 o
  -5   1   6      180.94      188.54      3.97 o
  -4   1   6       20.41       20.92      2.14 o
  -3   1   6      323.99      350.21      4.85 o
  -2   1   6      536.66      552.31      7.23 o
  -1   1   6     1084.55     1077.46     12.75 o
   0   1   6        0.37        0.80      0.39 o
   1   1   6     1112.65     1099.57     12.66 o
   2   1   6      540.13      546.08      6.58 o
   3   1   6      335.69      361.06      5.54 o
   4   1   6       20.31       19.18      1.08 o
   5   1   6      181.93      185.80      3.52 o
   6   1   6       33.38       29.09      2.03 o
   7   1   6        8.16        9.27      2.09 o
  -7   2   6       25.80       27.86      2.20 o
  -6   2   6       48.07       50.80      2.16 o
  -5   2   6       24.60       21.80      1.71 o
  -4   2   6        0.48        0.55      0.85 o
  -3   2   6      283.85      279.37      3.93 o
  -2   2   6      164.07      171.92      3.28 o
  -1   2   6      286.89      254.26      3.30 o
   0   2   6      532.17      492.20      5.87 o
   1   2   6      292.71      258.90      3.57 o
   2   2   6      163.67      168.14      2.94 o
   3   2   6      286.99      273.28      5.31 o
   4   2   6        0.10        0.42      0.82 o
   5   2   6       24.08       24.67      1.32 o
   6   2   6       49.29       54.40      2.22 o
   7   2   6       25.17       26.08      2.45 o
  -7   3   6       13.63       14.12      3.70 o
  -6   3   6       77.43       80.70      4.23 o
  -5   3   6       11.63       12.96      1.25 o
  -4   3   6       41.45       40.48      1.38 o
  -3   3   6      195.11      184.54      2.84 o
  -2   3   6      165.89      190.25      3.06 o
  -1   3   6      142.32      149.74      1.98 o
   0   3   6       19.28       21.75      1.03 o
   1   3   6      146.89      154.66      2.33 o
   2   3   6      154.07      175.36      3.46 o
   3   3   6      197.10      185.76      3.28 o
   4   3   6       42.64       39.01      1.44 o
   5   3   6       11.18       10.29      1.24 o
   6   3   6       77.66       86.33      2.85 o
   7   3   6       13.20       12.10      2.77 o
  -7   4   6       49.83       54.06      6.60 o
  -6   4   6       33.21       27.56      2.34 o
  -5   4   6       13.75       15.19      1.32 o
  -4   4   6       59.46       61.69      1.77 o
  -3   4   6      638.52      598.87      8.95 o
  -2   4   6      319.04      340.45      5.43 o
  -1   4   6      116.94      112.25      2.09 o
   0   4   6       12.03       11.42      0.66 o
   1   4   6      112.92      109.30      2.11 o
   2   4   6      317.51      332.33      5.32 o
   3   4   6      639.13      601.65      9.04 o
   4   4   6       59.06       59.84      1.82 o
   5   4   6       12.82       16.99      1.76 o
   6   4   6       32.93       30.11      2.15 o
   7   4   6       49.26       57.14      3.15 o
  -7   5   6       17.76       21.67      4.43 o
  -6   5   6       81.84       85.76      4.00 o
  -5   5   6        9.64        9.14      2.02 o
  -4   5   6      144.21      135.24      3.92 o
  -3   5   6       21.60       24.04      2.10 o
  -2   5   6      981.55      955.24     15.98 o
  -1   5   6      252.63      268.73      5.01 o
   0   5   6       54.77       64.21      1.59 o
   1   5   6      259.12      282.30      4.38 o
   2   5   6      997.47      961.04     16.03 o
   3   5   6       23.15       25.95      1.28 o
   4   5   6      144.08      134.17      2.90 o
   5   5   6        8.72       11.60      1.47 o
   6   5   6       81.63       97.95      3.11 o
   7   5   6       17.66       17.05      2.76 o
  -7   6   6       67.58       91.68      6.77 o
  -6   6   6        8.04        6.75      3.20 o
  -5   6   6       22.27       18.86      2.87 o
  -4   6   6      311.02      311.63      8.06 o
  -3   6   6      199.26      186.60      4.00 o
  -2   6   6      398.86      365.37      8.25 o
  -1   6   6      171.14      161.82      3.38 o
   0   6   6      818.98      844.72     12.35 o
   1   6   6      175.39      167.09      3.88 o
   2   6   6      395.47      360.57      6.71 o
   3   6   6      191.71      180.92      5.63 o
   4   6   6      312.93      301.91      5.87 o
   5   6   6       21.70       20.16      1.75 o
   6   6   6        7.90        6.41      1.80 o
   7   6   6       68.52       88.81      7.37 o
  -7   7   6        6.99        8.63      5.03 o
  -6   7   6        0.57        0.39      2.59 o
  -5   7   6       55.77       58.77      2.98 o
  -4   7   6       43.46       44.20      3.82 o
  -3   7   6      116.22      114.87      4.03 o
  -2   7   6       83.01       83.12      3.07 o
  -1   7   6      351.77      350.37      6.27 o
   0   7   6      179.34      177.34      3.72 o
   1   7   6      354.52      325.64      7.61 o
   2   7   6       83.39       82.65      4.23 o
   3   7   6      121.46      128.23      3.38 o
   4   7   6       43.54       46.82      2.25 o
   5   7   6       57.06       57.09      2.96 o
   6   7   6        0.72       -1.03      1.78 o
   7   7   6        7.21        9.92      5.21 o
  -6   8   6        1.00        3.59      2.90 o
  -5   8   6       10.58       12.21      1.99 o
  -4   8   6       53.33       55.31      5.13 o
  -3   8   6       81.20       72.52      3.13 o
  -2   8   6       32.46       29.77      2.16 o
  -1   8   6       13.73       12.71      1.31 o
   0   8   6       57.14       54.34      2.40 o
   1   8   6       14.38       13.33      2.05 o
   2   8   6       32.82       32.63      1.79 o
   3   8   6       80.17       63.80      3.06 o
   4   8   6       48.45       47.84      3.52 o
   5   8   6       10.19       12.64      2.24 o
   6   8   6        1.02        1.41      1.99 o
  -6   9   6        7.67        8.22      3.27 o
  -5   9   6       32.03       34.14      2.70 o
  -4   9   6       48.04       42.71      3.62 o
  -3   9   6      113.44      117.98      4.35 o
  -2   9   6      107.84      110.51      4.02 o
  -1   9   6      295.03      274.06      6.46 o
   0   9   6        2.54       -0.55      1.46 o
   1   9   6      294.87      269.43      6.61 o
   2   9   6      112.95      118.91      3.38 o
   3   9   6      109.00      108.87      3.46 o
   4   9   6       47.04       38.88      2.97 o
   5   9   6       30.59       35.79      3.34 o
   6   9   6        7.17        6.80      2.25 o
  -6  10   6       19.66       23.66      5.76 o
  -5  10   6       19.54       26.20      3.97 o
  -4  10   6       61.13       55.18      3.47 o
  -3  10   6       88.57       80.57      3.87 o
  -2  10   6       60.22       62.78      4.43 o
  -1  10   6        7.97        7.35      1.73 o
   0  10   6      417.37      412.68      9.31 o
   1  10   6        6.72        7.48      1.97 o
   2  10   6       60.66       56.05      2.48 o
   3  10   6       90.28       88.82      3.11 o
   4  10   6       60.42       52.58      4.96 o
   5  10   6       19.23       18.58      3.20 o
   6  10   6       20.02       16.87      5.28 o
  -6  11   6       22.18       29.77      5.90 o
  -5  11   6       14.14       13.15      3.41 o
  -4  11   6        7.72        3.90      3.51 o
  -3  11   6        0.46        0.94      3.08 o
  -2  11   6      189.29      185.79      7.90 o
  -1  11   6       80.53       73.09      4.66 o
   0  11   6      135.23      136.89      4.51 o
   1  11   6       81.16       75.91      8.14 o
   2  11   6      189.16      190.88      5.71 o
   3  11   6        0.52       -0.49      2.40 o
   4  11   6        7.59        7.55      2.79 o
   5  11   6       14.16       10.92      4.49 o
   6  11   6       22.44       20.13      5.76 o
  -5  12   6       10.05        9.04      4.68 o
  -4  12   6       35.09       28.94      4.91 o
  -3  12   6       16.93       22.91      4.32 o
  -2  12   6       14.73       16.27      3.58 o
  -1  12   6      145.77      132.65      6.75 o
   0  12   6        1.34        3.13      2.64 o
   1  12   6      147.69      140.87      4.69 o
   2  12   6       14.63       15.21      3.60 o
   3  12   6       17.16       17.09      2.79 o
   4  12   6       34.95       33.97      4.94 o
   5  12   6        9.77       10.71      3.70 o
  -5  13   6       17.26       20.13      5.30 o
  -4  13   6        8.90        7.32      4.71 o
  -3  13   6       19.41        9.85      3.95 o
  -2  13   6       62.88       65.67      5.10 o
  -1  13   6       47.09       48.48      4.54 o
   0  13   6       19.26       14.39      3.56 o
   1  13   6       48.37       42.77      3.15 o
   2  13   6       60.86       65.49      3.57 o
   3  13   6       18.78        9.73      4.34 o
   4  13   6        9.14        7.21      4.64 o
   5  13   6       16.88       20.96      5.58 o
  -4  14   6        8.29        6.06      5.21 o
  -3  14   6        1.85       -3.37      4.04 o
  -2  14   6        4.14        2.92      4.20 o
  -1  14   6        1.85        0.16      3.95 o
   0  14   6       25.35       24.45      3.07 o
   1  14   6        1.66        2.91      2.69 o
   2  14   6        4.03        2.87      2.81 o
   3  14   6        1.69        3.35      4.64 o
   4  14   6        8.30       11.59      5.53 o
  -3  15   6        0.74       -2.36      4.54 o
  -2  15   6        7.65       12.92      4.61 o
  -1  15   6       63.58       69.41      5.88 o
   0  15   6       23.16       18.23      4.45 o
   1  15   6       63.28       64.70      3.97 o
   2  15   6        7.52        9.97      3.29 o
   3  15   6        0.73        1.10      5.10 o
  -2  16   6        3.47        2.25      4.84 o
  -1  16   6        4.27        3.10      4.96 o
   0  16   6       56.60       64.11      6.11 o
   1  16   6        4.11        4.65      3.38 o
   2  16   6        3.39        3.04      3.74 o
  -1  17   6       11.53       11.52      5.46 o
   0  17   6        3.01        3.56      5.51 o
   1  17   6       11.29       13.48      4.18 o
   1   0   7      112.28      112.83      1.73 o
   2   0   7        0.20        0.16      0.53 o
   3   0   7        3.61        1.58      0.67 o
   4   0   7       61.39       59.00      1.98 o
   5   0   7       60.37       57.52      2.13 o
   6   0   7        4.33        5.44      1.49 o
   7   0   7       73.53       77.61      3.53 o
  -7   1   7        2.96        3.51      2.08 o
  -6   1   7       65.72       60.43      2.29 o
  -5   1   7       18.53       16.56      2.13 o
  -4   1   7      120.50      134.00      3.06 o
  -3   1   7      105.74      101.81      2.05 o
  -2   1   7     1017.15      955.31     15.21 o
  -1   1   7     1527.77     1627.57     20.03 o
   0   1   7      128.23      143.35      2.25 o
   1   1   7     1510.97     1557.93     20.29 o
   2   1   7     1010.47      947.60     12.19 o
   3   1   7      103.12      100.51      2.18 o
   4   1   7      121.45      129.35      2.70 o
   5   1   7       18.71       17.57      1.30 o
   6   1   7       62.56       63.10      2.58 o
   7   1   7        2.76        1.65      2.11 o
  -7   2   7       16.56       14.94      2.23 o
  -6   2   7       45.61       49.22      2.11 o
  -5   2   7       20.22       21.94      1.47 o
  -4   2   7      441.80      428.58      7.73 o
  -3   2   7      359.65      369.86      5.80 o
  -2   2   7       12.34       12.66      0.70 o
  -1   2   7      443.19      436.21      5.41 o
   0   2   7      216.91      217.62      4.52 o
   1   2   7      435.95      439.23      5.84 o
   2   2   7       12.19       12.25      0.70 o
   3   2   7      358.29      379.53      5.93 o
   4   2   7      445.76      424.72      6.74 o
   5   2   7       19.55       22.70      1.44 o
   6   2   7       45.37       48.33      2.22 o
   7   2   7       16.25       18.82      2.43 o
  -7   3   7        4.89        3.48      1.73 o
  -6   3   7       29.78       33.62      1.88 o
  -5   3   7      508.57      479.92      8.76 o
  -4   3   7        3.16        0.84      0.88 o
  -3   3   7       15.16       13.59      0.92 o
  -2   3   7       19.76       19.71      0.84 o
  -1   3   7     1791.60     1815.91     23.07 o
   0   3   7       56.19       48.35      1.66 o
   1   3   7     1798.92     1814.09     22.83 o
   2   3   7       21.74       21.26      0.79 o
   3   3   7       15.43       14.22      1.45 o
   4   3   7        3.01        0.43      0.94 o
   5   3   7      509.29      481.80      7.68 o
   6   3   7       30.12       32.99      2.04 o
   7   3   7        4.59        6.89      2.35 o
  -7   4   7        8.18       10.56      4.59 o
  -6   4   7        5.08        6.49      1.47 o
  -5   4   7       22.61       23.08      3.15 o
  -4   4   7      152.56      140.00      2.87 o
  -3   4   7       35.45       37.63      1.36 o
  -2   4   7       37.39       35.18      1.21 o
  -1   4   7      234.08      232.85      3.13 o
   0   4   7       66.51       82.23      1.62 o
   1   4   7      235.88      238.27      3.44 o
   2   4   7       37.80       34.11      1.23 o
   3   4   7       35.27       37.23      1.39 o
   4   4   7      153.71      143.21      3.00 o
   5   4   7       23.43       21.22      2.13 o
   6   4   7        5.13        5.03      1.72 o
   7   4   7        8.20        5.80      2.19 o
  -7   5   7        7.52        7.87      4.59 o
  -6   5   7        6.67        5.07      2.35 o
  -5   5   7        2.19        3.53      1.99 o
  -4   5   7      111.72      106.84      2.54 o
  -3   5   7      313.28      302.64      5.05 o
  -2   5   7      700.46      687.75     11.69 o
  -1   5   7      265.88      292.85      4.25 o
   0   5   7      612.77      665.62      8.75 o
   1   5   7      274.26      303.37      4.73 o
   2   5   7      687.97      678.10     10.22 o
   3   5   7      315.95      314.14      5.20 o
   4   5   7      111.69      114.60      2.73 o
   5   5   7        2.22        5.42      1.37 o
   6   5   7        6.97        6.22      1.85 o
   7   5   7        7.56        7.76      5.39 o
  -7   6   7       25.29       31.08      5.49 o
  -6   6   7        3.29        0.92      2.59 o
  -5   6   7       18.00       21.52      2.46 o
  -4   6   7      111.46      118.22      3.31 o
  -3   6   7       24.24       19.95      1.57 o
  -2   6   7       11.37       10.04      1.56 o
  -1   6   7      142.99      161.40      3.36 o
   0   6   7       66.99       69.45      1.59 o
   1   6   7      136.24      152.93      2.88 o
   2   6   7       11.59       11.06      1.37 o
   3   6   7       21.98       22.22      1.51 o
   4   6   7      111.41      113.21      3.27 o
   5   6   7       17.29       17.78      1.76 o
   6   6   7        3.50        3.55      1.89 o
   7   6   7       24.22       26.12      6.06 o
  -7   7   7        5.02        4.80      5.05 o
  -6   7   7       43.83       49.47      3.90 o
  -5   7   7       29.53       29.87      3.70 o
  -4   7   7       32.09       33.23      2.08 o
  -3   7   7      104.22       96.65      2.91 o
  -2   7   7      204.43      196.98      5.19 o
  -1   7   7       49.15       49.98      3.10 o
   0   7   7       94.17      105.13      3.09 o
   1   7   7       50.81       54.21      2.55 o
   2   7   7      202.72      190.02      4.29 o
   3   7   7      101.86       94.00      3.91 o
   4   7   7       31.40       33.18      1.74 o
   5   7   7       29.38       27.78      2.03 o
   6   7   7       43.15       40.89      3.95 o
   7   7   7        4.95        1.93      5.30 o
  -6   8   7        5.00        5.16      3.01 o
  -5   8   7       10.38        8.31      2.03 o
  -4   8   7        6.03        3.42      1.66 o
  -3   8   7      639.12      634.18     13.84 o
  -2   8   7       83.16       78.45      4.32 o
  -1   8   7      229.39      240.91      5.79 o
   0   8   7      125.07      123.48      5.96 o
   1   8   7      231.17      234.59      5.90 o
   2   8   7       83.74       83.05      2.86 o
   3   8   7      643.05      619.77     11.23 o
   4   8   7        5.78        6.28      1.82 o
   5   8   7       10.31        7.00      1.80 o
   6   8   7        5.13        2.86      2.13 o
  -6   9   7       24.44       24.63      3.85 o
  -5   9   7       28.91       28.77      2.52 o
  -4   9   7        1.29        1.31      1.76 o
  -3   9   7      161.06      161.28      8.17 o
  -2   9   7      307.19      308.57     10.63 o
  -1   9   7       63.00       69.65      2.84 o
   0   9   7      100.91      100.46      3.43 o
   1   9   7       60.26       62.45      4.11 o
   2   9   7      313.19      310.17      6.68 o
   3   9   7      158.61      158.50      4.18 o
   4   9   7        1.39        1.55      1.88 o
   5   9   7       29.58       26.65      2.34 o
   6   9   7       24.80       26.98      3.84 o
  -6  10   7        7.16       10.19      3.51 o
  -5  10   7       19.23       17.74      2.60 o
  -4  10   7       79.26       79.35      4.11 o
  -3  10   7       15.80       15.29      3.24 o
  -2  10   7        3.93        2.62      2.64 o
  -1  10   7       29.06       26.60      3.51 o
   0  10   7       44.34       52.66      2.68 o
   1  10   7       30.37       27.49      2.36 o
   2  10   7        3.59        3.39      3.29 o
   3  10   7       15.87       12.79      2.02 o
   4  10   7       79.84       81.30      5.37 o
   5  10   7       19.87       18.78      2.43 o
   6  10   7        7.15       11.09      5.55 o
  -5  11   7       17.55       17.82      3.40 o
  -4  11   7       11.38       11.73      3.81 o
  -3  11   7       83.23       90.64      5.74 o
  -2  11   7       17.42       21.71      3.42 o
  -1  11   7       25.03       26.51      3.44 o
   0  11   7        0.20       -1.38      1.87 o
   1  11   7       24.59       27.47      2.61 o
   2  11   7       18.08       19.83      2.45 o
   3  11   7       83.68       88.37      4.05 o
   4  11   7       11.15        9.72      3.02 o
   5  11   7       16.84       14.28      3.38 o
  -5  12   7        5.38        4.80      3.48 o
  -4  12   7       70.59       62.21      5.88 o
  -3  12   7        6.08        7.80      3.95 o
  -2  12   7       20.47       13.84      3.51 o
  -1  12   7       26.27       26.49      3.74 o
   0  12   7       94.32       97.84      5.62 o
   1  12   7       25.86       30.81      4.46 o
   2  12   7       20.25       20.48      2.75 o
   3  12   7        6.15        7.83      2.91 o
   4  12   7       70.60       83.67      6.56 o
   5  12   7        5.46        6.31      3.69 o
  -5  13   7       40.65       48.59      6.45 o
  -4  13   7        0.32       -0.69      4.13 o
  -3  13   7       23.36       22.54      4.75 o
  -2  13   7        6.65       11.25      4.06 o
  -1  13   7       46.03       51.19      4.68 o
   0  13   7        1.13       -0.24      2.37 o
   1  13   7       48.15       51.04      3.50 o
   2  13   7        6.93        4.59      3.71 o
   3  13   7       23.54       25.22      3.45 o
   4  13   7        0.38        0.99      4.89 o
  -4  14   7       12.01        8.03      4.89 o
  -3  14   7       27.22       30.71      5.37 o
  -2  14   7        7.90        6.70      4.36 o
  -1  14   7       31.84       32.34      4.96 o
   0  14   7       26.78       22.15      4.59 o
   1  14   7       31.55       31.61      3.32 o
   2  14   7        7.77        6.48      2.82 o
   3  14   7       27.50       27.02      5.37 o
   4  14   7       12.11       10.51      5.26 o
  -3  15   7       12.30        9.34      5.28 o
  -2  15   7       39.20       47.61      5.97 o
  -1  15   7       10.42        8.38      4.41 o
   0  15   7       21.80       15.86      4.52 o
   1  15   7       10.58        9.33      3.08 o
   2  15   7       37.85       41.36      3.98 o
   3  15   7       12.33       12.95      5.62 o
  -2  16   7       15.21       15.26      5.78 o
  -1  16   7        9.10       11.66      5.03 o
   0  16   7        4.04       -1.74      5.07 o
   1  16   7        9.19       12.08      3.59 o
   2  16   7       14.94       18.00      4.08 o
   0  17   7        2.07       -0.64      5.62 o
   0   0   8      627.65      662.39     24.82 o
   1   0   8      339.46      396.67      5.84 o
   2   0   8     1328.31     1393.95     17.84 o
   3   0   8        1.48        1.59      0.84 o
   4   0   8      353.72      341.07      6.43 o
   5   0   8        6.10        6.13      1.31 o
   6   0   8        0.29        2.16      1.53 o
   7   0   8       12.95       11.74      2.39 o
  -7   1   8        8.92        8.91      2.33 o
  -6   1   8       49.43       56.55      2.29 o
  -5   1   8      116.76      115.99      3.17 o
  -4   1   8       19.96       20.74      1.84 o
  -3   1   8      214.72      199.05      4.86 o
  -2   1   8      228.77      274.14      3.92 o
  -1   1   8      519.72      531.61      6.51 o
   0   1   8        0.04        1.71      0.63 o
   1   1   8      514.05      529.27      6.50 o
   2   1   8      227.52      267.58      4.33 o
   3   1   8      218.63      193.45      3.50 o
   4   1   8       20.73       20.86      1.24 o
   5   1   8      121.04      120.15      4.10 o
   6   1   8       49.64       52.34      2.35 o
   7   1   8        9.24        7.71      2.40 o
  -7   2   8       26.94       29.97      6.63 o
  -6   2   8        4.08        7.05      1.58 o
  -5   2   8       26.20       22.61      1.59 o
  -4   2   8      359.64      335.33      6.29 o
  -3   2   8      138.07      139.62      3.13 o
  -2   2   8      419.63      403.61      6.21 o
  -1   2   8      405.23      427.33      5.30 o
   0   2   8        0.99        1.49      0.51 o
   1   2   8      400.23      416.48      5.24 o
   2   2   8      423.20      404.24      5.52 o
   3   2   8      136.55      136.70      2.78 o
   4   2   8      362.54      325.72      5.49 o
   5   2   8       26.56       27.15      1.54 o
   6   2   8        4.22        6.46      1.72 o
   7   2   8       25.57       28.04      2.73 o
  -7   3   8        3.34        2.28      2.25 o
  -6   3   8       37.28       42.80      2.17 o
  -5   3   8       13.78       15.29      1.48 o
  -4   3   8       18.34       15.17      1.63 o
  -3   3   8      143.82      135.25      2.65 o
  -2   3   8      691.02      666.51      9.75 o
  -1   3   8      961.21      978.99     12.72 o
   0   3   8      338.43      342.00      4.07 o
   1   3   8      971.06      978.86     12.59 o
   2   3   8      678.72      647.96      8.64 o
   3   3   8      147.21      135.00      3.17 o
   4   3   8       19.12       15.12      1.26 o
   5   3   8       13.82       15.05      1.79 o
   6   3   8       36.93       43.98      2.36 o
  -7   4   8       56.11       53.07      5.81 o
  -6   4   8        1.98       -0.66      1.52 o
  -5   4   8      135.20      134.34      3.45 o
  -4   4   8      104.32       90.93      3.02 o
  -3   4   8      758.61      722.08     10.74 o
  -2   4   8      383.26      375.34      5.95 o
  -1   4   8        5.40        5.01      0.58 o
   0   4   8      262.81      316.32      4.46 o
   1   4   8        4.00        3.58      0.66 o
   2   4   8      378.90      381.71      6.04 o
   3   4   8      756.81      720.80     10.86 o
   4   4   8      105.34       90.15      2.71 o
   5   4   8      134.32      138.10      3.21 o
   6   4   8        1.98        0.19      1.70 o
   7   4   8       56.07       63.35      6.29 o
  -7   5   8        3.49        5.74      4.80 o
  -6   5   8       54.04       58.21      4.69 o
  -5   5   8       45.71       47.02      2.08 o
  -4   5   8      191.50      191.76      3.73 o
  -3   5   8       28.55       29.03      1.53 o
  -2   5   8      730.95      671.37     10.03 o
  -1   5   8      432.59      448.04      7.44 o
   0   5   8      276.52      272.44      3.98 o
   1   5   8      434.75      444.20      6.10 o
   2   5   8      720.68      669.31     10.11 o
   3   5   8       30.39       33.10      1.52 o
   4   5   8      193.04      195.08      3.86 o
   5   5   8       44.58       43.85      2.14 o
   6   5   8       53.28       56.80      2.66 o
   7   5   8        3.38       -0.41      5.51 o
  -7   6   8       11.27       18.66      5.33 o
  -6   6   8       10.29       11.70      2.83 o
  -5   6   8       14.75       15.06      2.47 o
  -4   6   8      164.26      159.72      5.08 o
  -3   6   8      307.98      293.01      5.90 o
  -2   6   8       92.10       79.73      2.48 o
  -1   6   8      122.30      129.54      2.57 o
   0   6   8       58.16       61.00      1.75 o
   1   6   8      118.49      121.68      2.54 o
   2   6   8       91.02       82.33      2.67 o
   3   6   8      311.54      305.54      5.24 o
   4   6   8      169.16      158.80      3.73 o
   5   6   8       15.04       17.59      1.88 o
   6   6   8       10.54        6.34      1.99 o
   7   6   8       11.64        8.22      6.04 o
  -6   7   8       37.13       43.27      4.37 o
  -5   7   8       33.74       37.29      4.97 o
  -4   7   8       84.47       74.14      2.73 o
  -3   7   8      269.23      268.28      5.48 o
  -2   7   8      563.17      541.59      9.83 o
  -1   7   8      206.82      198.69      3.56 o
   0   7   8        0.26        0.45      1.03 o
   1   7   8      204.40      189.44      4.03 o
   2   7   8      569.09      563.67      9.96 o
   3   7   8      261.94      254.27      4.74 o
   4   7   8       83.66       74.22      3.30 o
   5   7   8       35.11       34.72      2.30 o
   6   7   8       37.52       42.66      4.35 o
  -6   8   8        1.67        1.52      3.27 o
  -5   8   8        8.33        5.38      2.72 o
  -4   8   8       91.11       91.82      3.57 o
  -3   8   8      141.54      139.99      3.73 o
  -2   8   8      223.41      207.81      5.89 o
  -1   8   8       65.73       78.15      8.52 o
   0   8   8      136.17      142.84      8.71 o
   1   8   8       64.29       71.06      2.50 o
   2   8   8      223.29      217.32     10.50 o
   3   8   8      141.41      145.79      7.07 o
   4   8   8       89.13       85.42      2.62 o
   5   8   8        8.45        9.24      2.05 o
   6   8   8        1.49        3.15      2.33 o
  -6   9   8       14.67       14.27      3.67 o
  -5   9   8       43.59       56.19      3.05 o
  -4   9   8        0.55        1.55      1.93 o
  -3   9   8      107.77       96.26      3.34 o
  -2   9   8      158.98      147.80      6.66 o
  -1   9   8      125.75      127.26      6.43 o
   0   9   8       10.76        9.46      1.84 o
   1   9   8      125.21      118.62      4.13 o
   2   9   8      160.46      155.31      4.04 o
   3   9   8      111.35      101.53      4.00 o
   4   9   8        0.68        0.43      1.57 o
   5   9   8       44.36       49.75      2.79 o
   6   9   8       14.35        7.83      5.00 o
  -6  10   8        0.29       -2.34      5.16 o
  -5  10   8        6.10        6.42      2.57 o
  -4  10   8       38.60       34.76      3.11 o
  -3  10   8      156.05      163.34      7.55 o
  -2  10   8       22.93       26.12      3.63 o
  -1  10   8       33.60       28.46      3.47 o
   0  10   8      244.59      244.25      6.27 o
   1  10   8       33.57       31.10      2.43 o
   2  10   8       22.93       20.59      2.50 o
   3  10   8      156.04      160.19      7.88 o
   4  10   8       37.15       44.53      3.97 o
   5  10   8        6.32        6.79      2.35 o
   6  10   8        0.26       -1.86      4.80 o
  -5  11   8        0.16        1.26      3.04 o
  -4  11   8       32.98       27.50      3.08 o
  -3  11   8        9.51        7.85      3.72 o
  -2  11   8       81.92       87.39      5.55 o
  -1  11   8       70.46       63.01      4.91 o
   0  11   8       18.09       16.26      2.31 o
   1  11   8       71.39       68.97      3.34 o
   2  11   8       85.67       89.26      3.99 o
   3  11   8        9.77       10.47      2.82 o
   4  11   8       32.98       33.35      4.71 o
   5  11   8        0.13        1.57      2.45 o
  -5  12   8       15.00       17.11      5.33 o
  -4  12   8       16.23        6.31      2.96 o
  -3  12   8       15.30       17.33      4.29 o
  -2  12   8       21.85       24.19      3.90 o
  -1  12   8       18.95       24.79      3.81 o
   0  12   8        0.32       -0.46      2.25 o
   1  12   8       17.46       16.65      3.34 o
   2  12   8       22.07       19.19      2.83 o
   3  12   8       16.66       19.69      2.95 o
   4  12   8       15.98       13.52      4.59 o
   5  12   8       15.08       19.22      4.12 o
  -4  13   8        5.90       -0.48      4.80 o
  -3  13   8       19.17        9.94      4.13 o
  -2  13   8       39.34       41.02      4.80 o
  -1  13   8       38.27       39.23      4.61 o
   0  13   8       10.26        4.38      3.65 o
   1  13   8       37.19       43.17      3.27 o
   2  13   8       40.69       42.61      3.38 o
   3  13   8       18.71       11.53      4.19 o
   4  13   8        5.76        3.08      4.71 o
  -4  14   8       44.61       40.33      5.81 o
  -3  14   8        6.59        3.31      4.48 o
  -2  14   8        9.62       11.89      4.34 o
  -1  14   8       25.26       26.24      4.59 o
   0  14   8        7.26        4.82      4.04 o
   1  14   8       25.02       24.32      3.34 o
   2  14   8        9.34        7.46      6.52 o
   3  14   8        6.36        6.66      6.00 o
   4  14   8       44.32       46.18      6.22 o
  -3  15   8       18.97       14.87      5.55 o
  -2  15   8        4.10        2.11      4.59 o
  -1  15   8       51.00       54.75      5.72 o
   0  15   8        0.66       -2.85      4.54 o
   1  15   8       52.08       62.29      4.23 o
   2  15   8        3.97        3.13      3.44 o
   3  15   8       19.89       19.40      5.53 o
  -2  16   8       21.91       33.24      5.85 o
  -1  16   8        3.26        3.58      5.33 o
   0  16   8       74.83       78.82      6.79 o
   1  16   8        3.29       -1.10      5.30 o
   2  16   8       22.02       19.00      4.28 o
   1   0   9       28.14       32.82      0.96 o
   2   0   9      343.16      362.76      5.68 o
   3   0   9      866.71      866.44     14.82 o
   4   0   9      100.89       87.88      3.31 o
   5   0   9       89.16       76.48      3.58 o
   6   0   9       21.84       27.14      3.47 o
   7   0   9       62.23       70.93      4.80 o
  -7   1   9       14.77       16.96      3.51 o
  -6   1   9       30.84       32.60      2.15 o
  -5   1   9       34.76       31.21      1.84 o
  -4   1   9        5.37        5.12      1.56 o
  -3   1   9      217.70      216.52      4.42 o
  -2   1   9      286.15      276.60      4.51 o
  -1   1   9      732.77      796.44      9.54 o
   0   1   9      338.32      368.76      5.15 o
   1   1   9      726.48      786.60      9.53 o
   2   1   9      290.31      277.06      4.49 o
   3   1   9      219.30      210.13      5.92 o
   4   1   9        4.97        4.63      1.30 o
   5   1   9       33.92       29.89      1.85 o
   6   1   9       30.69       34.14      2.18 o
   7   1   9       14.33       15.17      3.74 o
  -7   2   9        3.26        3.19      3.37 o
  -6   2   9       21.76       23.20      2.24 o
  -5   2   9        1.88        1.91      1.38 o
  -4   2   9      560.38      534.84      9.63 o
  -3   2   9      160.17      164.48      4.95 o
  -2   2   9      295.65      318.47      5.10 o
  -1   2   9      192.05      197.65      4.64 o
   0   2   9      123.01      131.01      2.50 o
   1   2   9      190.82      195.46      2.80 o
   2   2   9      291.70      318.73      7.07 o
   3   2   9      163.15      164.03      3.39 o
   4   2   9      562.34      535.99     10.85 o
   5   2   9        1.50        0.53      1.27 o
   6   2   9       22.32       22.33      2.03 o
  -7   3   9        9.13        9.33      2.53 o
  -6   3   9       35.83       32.06      2.15 o
  -5   3   9       43.07       45.80      2.08 o
  -4   3   9       45.17       40.64      1.85 o
  -3   3   9      251.73      247.26      5.07 o
  -2   3   9      257.20      263.77      4.37 o
  -1   3   9      140.01      147.86      2.56 o
   0   3   9      152.01      160.68      2.91 o
   1   3   9      149.98      153.16      2.52 o
   2   3   9      254.32      259.18      4.45 o
   3   3   9      255.77      249.12      4.36 o
   4   3   9       45.44       45.78      1.89 o
   5   3   9       42.63       49.53      2.48 o
   6   3   9       35.92       32.69      2.73 o
  -7   4   9        4.86        8.40      4.45 o
  -6   4   9       17.19       14.37      1.92 o
  -5   4   9       38.98       31.72      1.89 o
  -4   4   9      379.10      355.69      6.99 o
  -3   4   9       70.34       65.55      2.24 o
  -2   4   9      244.57      240.08      4.14 o
  -1   4   9       25.99       26.34      1.08 o
   0   4   9      552.38      570.96      7.01 o
   1   4   9       24.79       25.25      1.45 o
   2   4   9      244.85      239.97      4.24 o
   3   4   9       70.77       66.69      1.97 o
   4   4   9      384.62      373.61      6.18 o
   5   4   9       37.79       30.62      2.31 o
   6   4   9       17.06       15.28      2.10 o
   7   4   9        4.75        2.82      5.55 o
  -7   5   9        1.11        5.03      5.03 o
  -6   5   9       32.07       31.38      4.71 o
  -5   5   9      137.38      132.68      3.64 o
  -4   5   9      119.30      110.17      2.73 o
  -3   5   9      416.27      387.17      6.40 o
  -2   5   9      219.86      216.92      3.90 o
  -1   5   9      228.88      237.77      5.44 o
   0   5   9       12.00       13.46      0.92 o
   1   5   9      231.67      237.46      3.63 o
   2   5   9      212.81      219.47      3.98 o
   3   5   9      421.74      409.10      6.58 o
   4   5   9      121.30      115.20      4.05 o
   5   5   9      140.02      139.72      3.89 o
   6   5   9       31.64       30.04      3.31 o
   7   5   9        1.23        2.89      5.85 o
  -6   6   9        6.68        8.21      2.96 o
  -5   6   9       65.36       56.83      3.33 o
  -4   6   9       42.94       45.39      2.19 o
  -3   6   9     1236.38     1190.14     19.78 o
  -2   6   9      201.98      210.65      4.53 o
  -1   6   9      168.82      174.56      3.23 o
   0   6   9        3.46        2.30      0.83 o
   1   6   9      165.11      166.32      4.92 o
   2   6   9      200.16      208.02      5.07 o
   3   6   9     1230.36     1165.05     17.30 o
   4   6   9       40.82       40.49      1.90 o
   5   6   9       65.37       57.83      2.35 o
   6   6   9        6.74        8.65      2.64 o
  -6   7   9       33.24       33.60      3.42 o
  -5   7   9        3.38        6.22      2.52 o
  -4   7   9       57.72       56.70      2.53 o
  -3   7   9      230.94      231.30      5.03 o
  -2   7   9     1006.09      972.28     16.66 o
  -1   7   9       12.30       17.58      1.32 o
   0   7   9       33.35       29.04      1.55 o
   1   7   9       11.83       12.81      1.17 o
   2   7   9     1021.30      984.60     14.60 o
   3   7   9      229.76      225.80      6.35 o
   4   7   9       56.36       55.34      3.94 o
   5   7   9        3.25        2.85      1.70 o
   6   7   9       33.93       34.77      2.71 o
  -6   8   9        5.52        6.28      3.33 o
  -5   8   9       37.33       33.41      3.15 o
  -4   8   9       20.54       15.83      2.09 o
  -3   8   9       13.10       13.92      1.82 o
  -2   8   9       20.19       17.63      2.07 o
  -1   8   9      126.77      133.22     13.19 o
   0   8   9       36.58       41.37      1.85 o
   1   8   9      126.62      132.66      4.23 o
   2   8   9       19.59       19.87      1.92 o
   3   8   9       14.29       14.87      1.63 o
   4   8   9       20.30       16.74      1.81 o
   5   8   9       37.75       35.70      2.53 o
   6   8   9        5.37        8.34      3.36 o
  -6   9   9        6.63       15.39      3.69 o
  -5   9   9        3.32       -0.08      2.87 o
  -4   9   9       15.17       11.25      2.16 o
  -3   9   9        6.14        5.73      3.11 o
  -2   9   9      155.89      164.71      7.69 o
  -1   9   9        2.34        2.12      1.83 o
   0   9   9      116.25      113.60      3.16 o
   1   9   9        1.87        4.86      3.67 o
   2   9   9      150.97      155.12      4.19 o
   3   9   9        5.68        1.66      1.87 o
   4   9   9       15.51       11.60      1.81 o
   5   9   9        3.69        2.77      2.14 o
   6   9   9        6.84        4.94      5.46 o
  -5  10   9        0.90        1.18      2.60 o
  -4  10   9       51.36       52.91      3.54 o
  -3  10   9       39.88       38.08      4.28 o
  -2  10   9       41.05       36.19      5.42 o
  -1  10   9       44.13       43.02      4.15 o
   0  10   9       10.12        7.41      1.97 o
   1  10   9       44.93       46.32      3.27 o
   2  10   9       41.47       39.57      7.17 o
   3  10   9       41.20       45.06      2.74 o
   4  10   9       51.56       59.39      2.78 o
   5  10   9        1.05        0.81      2.41 o
  -5  11   9       35.31       42.75      4.02 o
  -4  11   9        3.87        4.76      3.00 o
  -3  11   9      128.76      133.28      4.93 o
  -2  11   9        0.45       -0.83      3.08 o
  -1  11   9      144.80      146.33      7.02 o
   0  11   9       17.14       18.90      3.51 o
   1  11   9      148.33      140.44      4.92 o
   2  11   9        0.54        0.31      2.50 o
   3  11   9      127.45      133.89      7.60 o
   4  11   9        3.99        4.85      2.07 o
   5  11   9       34.15       45.84      6.11 o
  -5  12   9        4.93        1.73      3.45 o
  -4  12   9       70.23       74.30      4.32 o
  -3  12   9       34.22       43.29      3.38 o
  -2  12   9        1.68       -1.08      3.31 o
  -1  12   9        0.50       -2.46      3.47 o
   0  12   9      272.57      277.03     10.60 o
   1  12   9        0.60       -0.18      2.39 o
   2  12   9        1.69       -0.02      2.55 o
   3  12   9       34.06       38.35      3.46 o
   4  12   9       69.77       62.92      6.50 o
   5  12   9        5.00       -0.67      5.10 o
  -4  13   9        2.80        1.42      3.35 o
  -3  13   9       19.41       24.26      5.05 o
  -2  13   9       13.97        9.02      4.36 o
  -1  13   9       28.21       23.05      4.59 o
   0  13   9      102.11      109.44      6.75 o
   1  13   9       27.29       29.18      3.33 o
   2  13   9       14.77       20.15      3.14 o
   3  13   9       19.11       18.23      3.30 o
   4  13   9        2.63        2.23      5.23 o
  -3  14   9        5.59        9.23      4.80 o
  -2  14   9        1.40       -2.48      4.06 o
  -1  14   9       28.45       33.08      5.19 o
   0  14   9        3.56       -1.06      4.32 o
   1  14   9       28.01       32.03      3.57 o
   2  14   9        1.33        0.91      3.05 o
   3  14   9        6.23        0.35      3.52 o
  -3  15   9        6.23       -1.06      5.44 o
  -2  15   9       34.01       37.74      5.72 o
  -1  15   9        0.72        1.08      4.87 o
   0  15   9        0.10       -4.66      4.66 o
   1  15   9        0.68       -1.50      3.26 o
   2  15   9       32.68       30.66      4.81 o
   3  15   9        6.26        9.00      5.78 o
  -1  16   9        3.17        7.39      5.74 o
   0  16   9        0.40        1.12      4.91 o
   1  16   9        3.38        4.34      5.65 o
   0   0  10     2344.72     2290.94     37.72 o
   1   0  10      562.93      560.25      7.61 o
   2   0  10        9.04       10.79      0.98 o
   3   0  10       23.01       24.46      1.52 o
   4   0  10      279.80      285.05      5.79 o
   5   0  10       25.87       26.50      1.86 o
   6   0  10        2.62        3.16      1.83 o
  -7   1  10        1.94        6.40      5.00 o
  -6   1  10       12.03       13.10      2.00 o
  -5   1  10       93.27       77.54      2.80 o
  -4   1  10        1.05       -0.33      1.20 o
  -3   1  10      188.76      178.00      3.95 o
  -2   1  10       27.84       26.99      1.20 o
  -1   1  10     1913.59     1965.64     25.16 o
   0   1  10      130.86      149.88      2.59 o
   1   1  10     1915.12     1976.35     29.84 o
   2   1  10       27.00       24.17      1.17 o
   3   1  10      189.69      180.03      4.09 o
   4   1  10        0.88        0.69      1.27 o
   5   1  10       95.26       78.08      2.76 o
   6   1  10       11.93       13.78      2.01 o
  -7   2  10       37.37       42.40      5.85 o
  -6   2  10        3.52        2.83      1.86 o
  -5   2  10       14.50       15.18      2.27 o
  -4   2  10      201.53      185.86      4.24 o
  -3   2  10       43.58       44.27      2.25 o
  -2   2  10       28.07       32.14      1.31 o
  -1   2  10      572.65      589.30     11.21 o
   0   2  10      243.89      248.18      5.57 o
   1   2  10      565.70      566.91      7.81 o
   2   2  10       28.57       35.42      2.34 o
   3   2  10       45.32       43.93      2.38 o
   4   2  10      203.17      188.73      4.28 o
   5   2  10       14.27       12.15      1.71 o
   6   2  10        3.26        2.49      1.93 o
  -7   3  10       21.09       23.18      5.42 o
  -6   3  10       35.73       37.34      2.36 o
  -5   3  10        0.61       -0.19      1.51 o
  -4   3  10      143.79      130.80      3.42 o
  -3   3  10      163.56      166.18      3.96 o
  -2   3  10     1256.27     1207.87     17.47 o
  -1   3  10      123.51      123.07      5.49 o
   0   3  10       12.47       14.57      0.84 o
   1   3  10      125.57      131.04      2.33 o
   2   3  10     1257.51     1207.74     18.86 o
   3   3  10      166.29      169.10      4.24 o
   4   3  10      144.21      139.31      3.15 o
   5   3  10        0.75        0.82      1.42 o
   6   3  10       34.94       32.87      2.45 o
  -7   4  10       22.79       27.38      5.69 o
  -6   4  10        3.09        4.68      1.95 o
  -5   4  10      119.93      127.98      3.50 o
  -4   4  10      304.73      289.06     14.00 o
  -3   4  10       32.01       29.57      1.42 o
  -2   4  10       44.05       44.92      1.59 o
  -1   4  10      165.49      155.35      2.98 o
   0   4  10      206.03      195.65      3.15 o
   1   4  10      164.60      149.77      2.64 o
   2   4  10       43.50       46.48      1.67 o
   3   4  10       30.54       30.34      1.54 o
   4   4  10      306.58      289.97      5.22 o
   5   4  10      119.01      116.29      3.17 o
   6   4  10        3.25        3.30      1.88 o
  -6   5  10       29.13       34.89      2.49 o
  -5   5  10       40.18       32.36      2.13 o
  -4   5  10       74.74       74.87      4.45 o
  -3   5  10       50.52       51.09      1.82 o
  -2   5  10      183.49      185.17      3.54 o
  -1   5  10      548.20      544.21      9.60 o
   0   5  10      125.36      122.26      2.33 o
   1   5  10      546.41      544.10      7.43 o
   2   5  10      180.28      180.43      3.60 o
   3   5  10       52.89       56.33      2.36 o
   4   5  10       74.03       70.32      4.54 o
   5   5  10       40.03       38.51      2.08 o
   6   5  10       29.32       31.52      2.58 o
  -6   6  10        0.29        3.04      2.88 o
  -5   6  10       50.51       53.13      3.90 o
  -4   6  10       13.47        9.25      1.89 o
  -3   6  10      386.77      365.40      6.99 o
  -2   6  10      135.12      136.94      3.44 o
  -1   6  10      101.55       89.58      2.89 o
   0   6  10        7.43        6.24      1.11 o
   1   6  10      103.36       97.14      3.37 o
   2   6  10      136.96      132.05      3.13 o
   3   6  10      389.86      354.62      6.16 o
   4   6  10       15.19       14.32      1.64 o
   5   6  10       51.07       50.44      2.35 o
   6   6  10        0.37       -0.81      2.21 o
  -6   7  10       25.87       25.25      3.67 o
  -5   7  10        7.40       10.53      2.78 o
  -4   7  10        9.28        6.68      1.86 o
  -3   7  10      118.45      128.82      3.63 o
  -2   7  10      129.39      126.78      4.31 o
  -1   7  10       43.16       40.55      4.40 o
   0   7  10        5.45        3.97      1.10 o
   1   7  10       41.86       36.11      2.52 o
   2   7  10      131.07      135.31      4.21 o
   3   7  10      115.32      125.13      3.21 o
   4   7  10        9.01        6.03      1.64 o
   5   7  10        6.80       10.31      1.88 o
   6   7  10       25.64       20.04      3.62 o
  -6   8  10        6.82        5.33      3.37 o
  -5   8  10       41.72       47.40      3.70 o
  -4   8  10      129.85      130.37      3.93 o
  -3   8  10       27.14       29.21      2.15 o
  -2   8  10      157.38      142.15      5.23 o
  -1   8  10        5.72        6.11      1.79 o
   0   8  10      525.40      530.61      9.36 o
   1   8  10        5.26        4.69      1.59 o
   2   8  10      157.24      150.28      3.39 o
   3   8  10       27.51       26.22      2.10 o
   4   8  10      129.87      124.07      3.41 o
   5   8  10       42.49       42.54      2.71 o
   6   8  10        6.90        6.82      5.51 o
  -6   9  10       21.09       26.70      5.81 o
  -5   9  10       16.71       11.22      3.41 o
  -4   9  10        4.00        4.69      2.46 o
  -3   9  10       48.01       50.22      2.97 o
  -2   9  10      210.39      220.61      5.95 o
  -1   9  10      159.48      150.54      4.66 o
   0   9  10       58.54       49.99      2.13 o
   1   9  10      162.43      158.82      6.91 o
   2   9  10      211.37      206.64      4.92 o
   3   9  10       47.55       49.40      3.02 o
   4   9  10        4.31        1.66      1.90 o
   5   9  10       17.48       21.32      2.54 o
   6   9  10       21.04       25.41      5.74 o
  -5  10  10        5.58        5.16      4.71 o
  -4  10  10       12.01        8.81      2.78 o
  -3  10  10       81.48       75.40      3.63 o
  -2  10  10       14.08       10.26      3.39 o
  -1  10  10      153.02      148.21      4.69 o
   0  10  10       72.24       69.28      2.57 o
   1  10  10      155.26      137.65      9.69 o
   2  10  10       14.41       17.90      2.59 o
   3  10  10       80.53       75.97      3.10 o
   4  10  10       12.20       13.38      2.12 o
   5  10  10        5.57        7.11      2.55 o
  -5  11  10        0.18       -0.31      3.38 o
  -4  11  10        3.71        3.32      2.96 o
  -3  11  10        6.71        6.57      2.66 o
  -2  11  10       80.36       84.79      3.97 o
  -1  11  10       27.96       25.19      2.49 o
   0  11  10       26.40       20.08      3.97 o
   1  11  10       28.20       22.71      2.75 o
   2  11  10       82.18       95.96      4.20 o
   3  11  10        6.75        3.62      2.68 o
   4  11  10        3.94        2.03      2.41 o
   5  11  10        0.20        1.37      3.76 o
  -4  12  10        5.00        4.06      3.25 o
  -3  12  10       39.09       39.14      3.38 o
  -2  12  10       24.87       19.65      3.41 o
  -1  12  10        3.33        0.64      2.23 o
   0  12  10        7.96        4.91      3.51 o
   1  12  10        3.14        3.07      2.45 o
   2  12  10       25.14       19.93      3.22 o
   3  12  10       40.43       42.68      3.72 o
   4  12  10        4.79        2.97      3.12 o
  -4  13  10        2.74        7.28      5.49 o
  -3  13  10       47.91       52.14      5.76 o
  -2  13  10       11.56       11.82      3.09 o
  -1  13  10       30.06       33.99      5.03 o
   0  13  10       26.36       20.82      4.38 o
   1  13  10       29.59       32.38      3.51 o
   2  13  10       11.23       12.43      4.06 o
   3  13  10       47.79       48.91      8.32 o
   4  13  10        2.83        0.62      5.03 o
  -3  14  10        0.65       -0.21      3.22 o
  -2  14  10       17.30       18.39      3.48 o
  -1  14  10       16.90       20.25      4.57 o
   0  14  10       91.20      106.57      6.93 o
   1  14  10       16.73       15.69      3.40 o
   2  14  10       16.93       17.13      3.62 o
   3  14  10        0.60        1.89      3.49 o
  -2  15  10        0.01       -1.67      3.22 o
  -1  15  10       30.24       41.78      5.72 o
   0  15  10        3.58        0.73      5.19 o
   1  15  10       30.66       41.91      6.17 o
   2  15  10        0.00       -2.61      3.49 o
   0  16  10       36.90       37.53      6.24 o
   1   0  11       78.53       76.34      1.84 o
   2   0  11      109.60      113.89      2.56 o
   3   0  11      200.01      198.95      4.74 o
   4   0  11       52.10       43.59      2.07 o
   5   0  11       46.82       45.91      4.07 o
   6   0  11       16.22       17.46      2.23 o
   7   0  11        6.12        2.52      5.23 o
  -7   1  11       14.41       17.72      5.58 o
  -6   1  11       48.42       57.33      2.74 o
  -5   1  11       30.78       27.03      2.00 o
  -4   1  11        9.27        5.67      1.44 o
  -3   1  11      183.97      176.92      4.11 o
  -2   1  11      408.72      399.10      6.38 o
  -1   1  11       95.13       94.38      2.60 o
   0   1  11       35.97       43.30      1.34 o
   1   1  11       96.49       96.07      3.89 o
   2   1  11      401.47      401.23      6.36 o
   3   1  11      185.23      186.43      4.17 o
   4   1  11        9.36        5.90      1.46 o
   5   1  11       30.97       29.56      2.47 o
   6   1  11       49.09       55.84      2.82 o
  -7   2  11       23.96       33.58      5.42 o
  -6   2  11       10.28       12.11      2.11 o
  -5   2  11       18.07       17.54      1.87 o
  -4   2  11      285.03      277.76      6.26 o
  -3   2  11      227.32      233.96      9.83 o
  -2   2  11       69.26       75.26      2.08 o
  -1   2  11      106.50      122.07      2.98 o
   0   2  11      266.03      274.02      4.15 o
   1   2  11      102.33      115.91      2.30 o
   2   2  11       67.45       73.63      3.79 o
   3   2  11      231.18      228.98      4.94 o
   4   2  11      285.01      273.92      5.80 o
   5   2  11       18.29       14.63      2.25 o
   6   2  11       10.74       12.87      2.17 o
  -6   3  11        1.20        1.18      2.03 o
  -5   3  11       25.96       26.87      3.48 o
  -4   3  11        1.76        0.42      1.34 o
  -3   3  11      526.73      500.10      7.86 o
  -2   3  11      170.47      172.73      4.02 o
  -1   3  11      216.56      239.22      6.78 o
   0   3  11        0.04        0.40      0.97 o
   1   3  11      209.42      231.37      4.14 o
   2   3  11      170.08      168.66      3.41 o
   3   3  11      530.58      502.10      8.00 o
   4   3  11        1.98       -0.69      1.28 o
   5   3  11       24.97       24.60      2.12 o
   6   3  11        1.26        1.21      2.10 o
  -6   4  11       13.75       17.36      2.43 o
  -5   4  11       31.74       29.77      2.17 o
  -4   4  11      340.01      327.84      6.68 o
  -3   4  11       12.88       13.23      1.28 o
  -2   4  11       20.81       22.60      1.38 o
  -1   4  11        0.80       -0.30      0.98 o
   0   4  11      255.98      248.35      3.90 o
   1   4  11        0.94       -0.63      0.87 o
   2   4  11       20.43       24.36      2.79 o
   3   4  11       12.96       10.50      1.39 o
   4   4  11      344.00      336.79      5.90 o
   5   4  11       30.74       28.88      1.97 o
   6   4  11       13.52       14.43      3.03 o
  -6   5  11       23.11       19.51      2.32 o
  -5   5  11       68.43       69.50      2.83 o
  -4   5  11       37.30       42.28      2.35 o
  -3   5  11       35.63       35.75      2.30 o
  -2   5  11      237.15      242.82      4.35 o
  -1   5  11       80.88       84.85      5.83 o
   0   5  11      206.04      207.19      3.76 o
   1   5  11       80.12       79.93      1.97 o
   2   5  11      232.19      236.40      4.45 o
   3   5  11       33.51       29.75      1.77 o
   4   5  11       38.27       39.56      2.13 o
   5   5  11       69.53       69.85      2.85 o
   6   5  11       22.70       20.13      2.48 o
  -6   6  11        7.63        8.40      3.26 o
  -5   6  11       74.55       69.61      3.85 o
  -4   6  11       11.15       12.67      2.30 o
  -3   6  11      341.44      339.62      7.33 o
  -2   6  11       97.41       96.19      3.82 o
  -1   6  11      257.31      252.35      6.18 o
   0   6  11        0.11       -0.61      1.07 o
   1   6  11      251.38      247.98      4.56 o
   2   6  11       97.30       88.06      2.61 o
   3   6  11      341.70      340.37      5.95 o
   4   6  11       11.00       13.66      1.69 o
   5   6  11       74.76       72.72      3.03 o
   6   6  11        7.54        5.71      3.40 o
  -6   7  11       10.93       14.10      3.51 o
  -5   7  11        6.99        7.78      2.86 o
  -4   7  11       43.52       40.20      2.56 o
  -3   7  11       64.79       66.94      3.21 o
  -2   7  11      522.65      540.75     12.02 o
  -1   7  11        5.25        3.48      2.48 o
   0   7  11       22.82       18.74      1.60 o
   1   7  11        5.54        1.07      1.44 o
   2   7  11      520.64      553.73      8.85 o
   3   7  11       64.77       64.43      2.95 o
   4   7  11       44.19       42.77      3.78 o
   5   7  11        7.15        9.70      1.97 o
   6   7  11       10.65       15.06      5.37 o
  -6   8  11        5.07        7.00      4.75 o
  -5   8  11       42.82       42.97      4.64 o
  -4   8  11       11.39        8.47      2.12 o
  -3   8  11      112.91      119.46      4.27 o
  -2   8  11        4.32        2.50      2.39 o
  -1   8  11       51.67       50.86      2.66 o
   0   8  11        5.91        4.34      1.49 o
   1   8  11       52.33       51.22      2.32 o
   2   8  11        4.70        3.35      1.55 o
   3   8  11      112.83      114.04      5.23 o
   4   8  11       10.86       11.03      1.89 o
   5   8  11       43.67       46.55      3.22 o
   6   8  11        5.00        1.79      5.12 o
  -5   9  11        7.26        6.38      4.59 o
  -4   9  11       40.27       35.70      3.17 o
  -3   9  11       55.41       58.41      3.41 o
  -2   9  11      164.85      160.57      5.53 o
  -1   9  11       40.28       43.32      2.68 o
   0   9  11      132.64      119.39      3.38 o
   1   9  11       38.78       40.80      2.31 o
   2   9  11      168.10      164.25      4.41 o
   3   9  11       55.38       61.86      2.54 o
   4   9  11       39.80       30.02      2.27 o
   5   9  11        7.66       11.28      2.59 o
  -5  10  11        3.09        4.98      4.89 o
  -4  10  11       78.22       79.29      4.07 o
  -3  10  11        8.15       10.25      2.52 o
  -2  10  11       59.44       63.82      3.39 o
  -1  10  11       28.28       21.37      3.71 o
   0  10  11       20.67       22.45      3.79 o
   1  10  11       28.58       26.73      2.78 o
   2  10  11       59.18       60.72      2.90 o
   3  10  11        8.31        8.53      3.22 o
   4  10  11       79.32       80.45      3.25 o
   5  10  11        3.26        7.49      3.79 o
  -5  11  11       21.08       16.30      5.28 o
  -4  11  11        2.15        2.68      2.97 o
  -3  11  11       35.45       45.58      7.01 o
  -2  11  11       29.59       28.03      2.89 o
  -1  11  11       34.33       36.29      3.67 o
   0  11  11        3.43        2.46      3.35 o
   1  11  11       34.48       38.52      4.33 o
   2  11  11       30.16       35.35      2.59 o
   3  11  11       35.42       46.99      3.05 o
   4  11  11        2.21        0.69      2.56 o
   5  11  11       21.63       36.40      6.15 o
  -4  12  11       53.10       54.61      4.11 o
  -3  12  11       16.25       22.54      3.31 o
  -2  12  11        7.43        5.33      2.72 o
  -1  12  11       15.09       19.06      2.91 o
   0  12  11       23.09       23.14      4.27 o
   1  12  11       15.65       17.60      5.27 o
   2  12  11        7.60        3.69      3.11 o
   3  12  11       16.10       16.58      2.72 o
   4  12  11       52.59       61.49      3.70 o
  -3  13  11       50.13       51.30      3.95 o
  -2  13  11        8.86        7.75      2.90 o
  -1  13  11       17.60       19.66      3.08 o
   0  13  11        8.23        7.55      4.11 o
   1  13  11       17.87       24.16      3.38 o
   2  13  11        8.74       11.21      6.55 o
   3  13  11       51.01       54.17      3.45 o
  -3  14  11        1.28        1.14      3.47 o
  -2  14  11        2.98        1.07      3.05 o
  -1  14  11        8.90        7.28      4.66 o
   0  14  11        3.53        5.39      4.57 o
   1  14  11        8.30        9.23      4.57 o
   2  14  11        2.93        1.33      3.30 o
   3  14  11        1.21        4.20      3.87 o
  -2  15  11       17.75       15.72      5.42 o
  -1  15  11        4.03        7.39      5.14 o
   0  15  11        3.40       -0.67      4.89 o
   1  15  11        3.95        4.45      5.10 o
   2  15  11       18.24       18.35      4.45 o
   0   0  12      341.37      283.59     31.48 o
   1   0  12       27.17       28.51      2.98 o
   2   0  12      206.36      229.24      4.16 o
   3   0  12        0.17       -0.67      1.27 o
   4   0  12      422.78      392.88      7.67 o
   5   0  12       18.26       20.25      2.02 o
   6   0  12        2.43        2.30      2.14 o
  -6   1  12       11.62       14.71      2.36 o
  -5   1  12        6.45        7.08      2.11 o
  -4   1  12       17.21       15.11      1.74 o
  -3   1  12      245.29      244.11      5.13 o
  -2   1  12       86.74       89.94      2.37 o
  -1   1  12      238.34      243.77      4.94 o
   0   1  12       23.34       19.16      1.47 o
   1   1  12      236.10      245.87      4.36 o
   2   1  12       88.95       93.97      2.89 o
   3   1  12      249.27      224.58      5.03 o
   4   1  12       17.95       13.44      1.74 o
   5   1  12        5.37        4.94      1.85 o
   6   1  12       11.40       13.64      2.27 o
  -6   2  12        8.43       10.59      2.29 o
  -5   2  12       29.34       32.31      2.17 o
  -4   2  12       64.28       63.90      2.55 o
  -3   2  12       53.76       52.88      2.31 o
  -2   2  12      289.84      277.60      4.87 o
  -1   2  12       20.53       19.36      2.39 o
   0   2  12      261.19      245.59      4.35 o
   1   2  12       22.24       22.70      1.69 o
   2   2  12      289.48      284.26      5.72 o
   3   2  12       53.72       53.06      2.18 o
   4   2  12       66.63       71.01      2.63 o
   5   2  12       29.30       30.66      2.23 o
   6   2  12        8.10       11.75      2.29 o
  -6   3  12       21.43       26.42      2.55 o
  -5   3  12       61.32       57.65      2.67 o
  -4   3  12       44.10       46.05      2.22 o
  -3   3  12        7.63        6.86      1.52 o
  -2   3  12       58.42       60.01      1.96 o
  -1   3  12      437.83      435.30      7.00 o
   0   3  12      122.85      131.25      2.89 o
   1   3  12      434.67      442.63      9.00 o
   2   3  12       58.47       61.69      2.36 o
   3   3  12        7.21        9.23      1.61 o
   4   3  12       45.06       45.77      2.52 o
   5   3  12       62.01       60.81      2.80 o
   6   3  12       20.92       25.51      2.62 o
  -6   4  12       22.58       26.76      2.64 o
  -5   4  12       39.93       39.35      2.41 o
  -4   4  12       13.89       13.32      1.72 o
  -3   4  12      345.38      341.95      5.85 o
  -2   4  12        7.81        9.59      1.30 o
  -1   4  12      233.15      240.78      4.90 o
   0   4  12       62.93       71.73      3.98 o
   1   4  12      226.53      228.72      4.25 o
   2   4  12        7.12        7.22      1.37 o
   3   4  12      348.23      349.14      6.04 o
   4   4  12       14.31       13.64      1.63 o
   5   4  12       39.49       37.98      2.25 o
   6   4  12       23.04       26.25      4.12 o
  -6   5  12       35.28       37.29      3.92 o
  -5   5  12        2.66        3.20      1.98 o
  -4   5  12        1.90        1.15      1.63 o
  -3   5  12       95.10       97.65      2.72 o
  -2   5  12      721.47      706.21     10.85 o
  -1   5  12       36.00       32.88      3.57 o
   0   5  12       23.75       26.88      4.94 o
   1   5  12       34.36       33.46      1.68 o
   2   5  12      723.85      712.73     10.98 o
   3   5  12       97.03      100.29      3.89 o
   4   5  12        1.76        2.09      1.57 o
   5   5  12        2.94        4.51      1.93 o
   6   5  12       35.73       31.32      4.09 o
  -6   6  12       11.70       14.80      4.15 o
  -5   6  12       33.89       34.79      3.38 o
  -4   6  12      111.03      102.82      4.51 o
  -3   6  12       87.09       90.16      4.72 o
  -2   6  12       61.32       64.96      4.20 o
  -1   6  12      166.42      159.55      6.08 o
   0   6  12      670.76      655.67     11.32 o
   1   6  12      168.31      164.48      4.26 o
   2   6  12       59.84       61.56      2.46 o
   3   6  12       85.43       79.56      2.65 o
   4   6  12      110.30      108.81      3.18 o
   5   6  12       33.80       37.44      2.37 o
   6   6  12       11.45        7.00      5.53 o
  -6   7  12        5.93        2.09      5.00 o
  -5   7  12       25.65       23.37      3.32 o
  -4   7  12       24.85       27.11      6.32 o
  -3   7  12       82.55       76.66      7.86 o
  -2   7  12       80.65       76.91      3.37 o
  -1   7  12      194.97      188.26      5.27 o
   0   7  12      119.33      116.17      3.44 o
   1   7  12      195.08      191.20      4.48 o
   2   7  12       79.56       77.63      2.95 o
   3   7  12       85.87       81.29      2.66 o
   4   7  12       25.32       24.87      1.98 o
   5   7  12       25.78       30.29      2.38 o
   6   7  12        6.08        1.35      5.76 o
  -5   8  12       29.77       31.79      4.71 o
  -4   8  12       21.83       27.72      3.08 o
  -3   8  12      134.36      120.40      4.58 o
  -2   8  12       22.97       27.75      3.48 o
  -1   8  12       48.25       50.74      2.82 o
   0   8  12      117.34      123.31      3.42 o
   1   8  12       48.14       45.77      2.41 o
   2   8  12       23.35       29.21      2.28 o
   3   8  12      133.80      125.77      3.55 o
   4   8  12       22.27       25.37      2.50 o
   5   8  12       30.09       30.74      2.55 o
  -5   9  12        2.16        5.72      4.68 o
  -4   9  12        3.63        4.41      2.72 o
  -3   9  12      131.75      130.12      4.90 o
  -2   9  12       21.51       38.56     13.60 o
  -1   9  12       67.03       72.91      3.35 o
   0   9  12        6.40        6.38      3.35 o
   1   9  12       68.10       67.10      6.59 o
   2   9  12       22.21       23.87      2.37 o
   3   9  12      128.46      114.52      3.84 o
   4   9  12        3.80        0.33      1.95 o
   5   9  12        1.89        2.06      3.05 o
  -5  10  12        8.39       12.00      5.21 o
  -4  10  12       14.22       14.34      3.11 o
  -3  10  12        6.99        8.47      2.69 o
  -2  10  12       10.56       10.72      2.61 o
  -1  10  12       32.63       34.97      3.45 o
   0  10  12       23.79       20.15      3.88 o
   1  10  12       33.93       35.06      2.98 o
   2  10  12       10.79       11.37      2.35 o
   3  10  12        7.35        6.97      2.47 o
   4  10  12       14.43       14.18      2.39 o
   5  10  12        8.57        8.89      4.10 o
  -4  11  12        4.15        5.55      3.25 o
  -3  11  12       18.83       22.49      3.16 o
  -2  11  12      102.03       99.70      4.40 o
  -1  11  12       21.63       17.94      2.80 o
   0  11  12        2.74        0.90      3.21 o
   1  11  12       21.69       18.74      3.06 o
   2  11  12      102.46      108.46      3.87 o
   3  11  12       18.89       14.57      2.92 o
   4  11  12        3.95        4.17      2.70 o
  -4  12  12        8.50       14.67      3.76 o
  -3  12  12        9.92        7.46      3.34 o
  -2  12  12       26.30       21.17      3.15 o
  -1  12  12       57.08       55.99      3.59 o
   0  12  12        0.53       -2.89      3.76 o
   1  12  12       58.35       54.07      5.84 o
   2  12  12       26.34       24.47      4.32 o
   3  12  12        9.76        8.38      2.89 o
   4  12  12        8.53        8.98      3.95 o
  -3  13  12       11.06        5.88      3.45 o
  -2  13  12        9.50       15.18      3.43 o
  -1  13  12       55.44       56.51      6.06 o
   0  13  12        3.86        1.84      4.29 o
   1  13  12       56.37       60.00      5.92 o
   2  13  12        8.66        7.66      3.44 o
   3  13  12       11.21        7.89      5.16 o
  -2  14  12        6.63        7.97      3.51 o
  -1  14  12        2.61       -2.50      4.57 o
   0  14  12       53.07       58.07      6.22 o
   1  14  12        2.50       -3.97      5.12 o
   2  14  12        6.63       14.05      3.86 o
   0  15  12        0.49        0.46      5.03 o
   1  15  12       13.04       14.00      5.60 o
   1   0  13      553.09      548.12     12.33 o
   2   0  13       10.74        7.58      2.48 o
   3   0  13        2.83       -0.83      1.35 o
   4   0  13        2.45        2.17      1.66 o
   5   0  13        3.98        6.67      1.94 o
   6   0  13       30.47       32.25      2.77 o
  -6   1  13       17.26       16.64      2.61 o
  -5   1  13        4.68        4.09      1.89 o
  -4   1  13       68.18       58.68      2.59 o
  -3   1  13       56.08       59.28      2.38 o
  -2   1  13      492.34      498.32      9.84 o
  -1   1  13      107.63      106.30      5.70 o
   0   1  13       11.20       12.13      2.72 o
   1   1  13      109.70      102.49      7.45 o
   2   1  13      488.67      499.45     14.21 o
   3   1  13       55.57       58.77      2.42 o
   4   1  13       69.13       61.76      2.64 o
   5   1  13        4.78        3.85      2.01 o
   6   1  13       17.21       16.12      2.57 o
  -6   2  13        0.14        2.67      2.38 o
  -5   2  13       21.41       18.51      2.23 o
  -4   2  13       78.20       78.41      4.29 o
  -3   2  13       71.59       69.96      2.60 o
  -2   2  13      230.40      221.76      4.24 o
  -1   2  13      112.51      111.79      4.41 o
   0   2  13      177.22      173.47      3.49 o
   1   2  13      109.04      103.01      2.66 o
   2   2  13      231.84      230.47      4.99 o
   3   2  13       72.43       69.35      2.65 o
   4   2  13       78.02       85.21      3.11 o
   5   2  13       20.68       21.14      2.29 o
   6   2  13        0.11        1.09      3.02 o
  -6   3  13        0.57        0.46      3.16 o
  -5   3  13       72.02       72.31      3.01 o
  -4   3  13       69.21       69.51      2.84 o
  -3   3  13      165.72      161.83      4.11 o
  -2   3  13       62.76       59.42      2.02 o
  -1   3  13      582.75      587.85     10.48 o
   0   3  13       16.08       16.34      1.62 o
   1   3  13      580.47      590.29      9.15 o
   2   3  13       64.81       63.05      2.46 o
   3   3  13      169.44      160.10      4.16 o
   4   3  13       68.53       72.79      4.46 o
   5   3  13       72.87       70.07      4.62 o
   6   3  13        0.49        0.34      4.54 o
  -6   4  13        4.10        5.53      3.16 o
  -5   4  13       44.36       48.08      2.70 o
  -4   4  13       70.07       72.26      2.83 o
  -3   4  13        3.17        3.89      1.61 o
  -2   4  13      435.17      415.99      6.78 o
  -1   4  13      435.04      427.67      7.99 o
   0   4  13      164.76      152.40      8.57 o
   1   4  13      436.41      428.75      8.23 o
   2   4  13      434.27      395.49      7.95 o
   3   4  13        3.16        2.35      1.68 o
   4   4  13       70.13       74.59      2.98 o
   5   4  13       44.35       43.74      3.17 o
   6   4  13        4.24        5.99      5.07 o
  -6   5  13        6.37        7.83      4.96 o
  -5   5  13       14.94       15.82      2.45 o
  -4   5  13       11.50        8.94      1.97 o
  -3   5  13       61.33       61.94      2.59 o
  -2   5  13      211.61      216.09      4.80 o
  -1   5  13       40.61       39.94      2.02 o
   0   5  13      557.12      526.89     11.49 o
   1   5  13       37.38       38.74      1.93 o
   2   5  13      215.64      209.24      4.31 o
   3   5  13       60.31       61.23      2.38 o
   4   5  13       10.90       10.10      1.79 o
   5   5  13       13.78       16.37      2.14 o
   6   5  13        6.01        3.03      5.19 o
  -6   6  13        8.23        8.65      4.87 o
  -5   6  13       28.10       35.09      3.42 o
  -4   6  13       38.61       34.97      2.44 o
  -3   6  13       26.14       22.75      2.19 o
  -2   6  13        0.09        0.23      1.91 o
  -1   6  13       32.42       35.74      4.68 o
   0   6  13       84.49       87.03      3.54 o
   1   6  13       32.90       36.19      2.12 o
   2   6  13        0.14       -0.54      1.42 o
   3   6  13       27.88       26.39      2.78 o
   4   6  13       39.97       34.53      2.25 o
   5   6  13       28.74       31.05      2.42 o
   6   6  13        8.16        8.93      4.14 o
  -5   7  13        6.31        6.53      3.15 o
  -4   7  13       10.60       12.72      3.67 o
  -3   7  13       34.04       27.99      2.71 o
  -2   7  13      175.94      189.79     11.14 o
  -1   7  13        9.87        8.73      2.07 o
   0   7  13       19.24       14.65      1.80 o
   1   7  13       10.15        6.30      2.47 o
   2   7  13      170.83      183.03      4.52 o
   3   7  13       33.05       30.96      3.40 o
   4   7  13       11.00       10.21      2.69 o
   5   7  13        6.29        3.09      2.23 o
  -5   8  13        1.41        0.90      4.18 o
  -4   8  13       19.26       17.97      4.02 o
  -3   8  13      140.97      138.23      5.09 o
  -2   8  13       50.43       45.56      5.85 o
  -1   8  13      103.38      101.65      5.06 o
   0   8  13        7.40        6.08      3.58 o
   1   8  13      104.87      101.13      7.35 o
   2   8  13       51.85       50.46      2.66 o
   3   8  13      139.26      140.33      3.88 o
   4   8  13       19.38       16.76      2.23 o
   5   8  13        1.39       -0.10      2.29 o
  -5   9  13       11.51       20.89      5.30 o
  -4   9  13        6.82        7.80      4.29 o
  -3   9  13       48.83       44.11      3.52 o
  -2   9  13       72.53       69.97      3.50 o
  -1   9  13       85.46       85.73      3.70 o
   0   9  13       65.08       72.28      5.55 o
   1   9  13       86.65       79.34      5.22 o
   2   9  13       74.64       74.34      3.16 o
   3   9  13       50.11       49.49      2.91 o
   4   9  13        6.65        5.72      2.25 o
   5   9  13       11.21       13.80      4.25 o
  -4  10  13       33.04       29.17      6.20 o
  -3  10  13        3.41        2.89      2.67 o
  -2  10  13       20.01       17.59      2.81 o
  -1  10  13       24.64       23.60      2.78 o
   0  10  13      120.54      129.09      7.48 o
   1  10  13       24.42       23.93      2.99 o
   2  10  13       20.29       18.63      2.84 o
   3  10  13        3.15        1.78      2.33 o
   4  10  13       31.89       26.45      3.03 o
  -4  11  13        3.20        3.40      3.28 o
  -3  11  13       37.91       44.81      3.83 o
  -2  11  13       19.89       19.29      3.06 o
  -1  11  13        3.33        3.11      2.68 o
   0  11  13       40.55       31.79      4.59 o
   1  11  13        3.30        5.74      2.93 o
   2  11  13       19.55       18.74      4.19 o
   3  11  13       37.28       38.03      3.49 o
   4  11  13        3.24       -1.98      4.72 o
  -3  12  13        3.48        2.65      3.40 o
  -2  12  13       10.38        7.31      3.04 o
  -1  12  13       12.89       16.25      4.52 o
   0  12  13        8.07        7.02      4.29 o
   1  12  13       13.11       16.89      4.43 o
   2  12  13       10.44       13.60      3.41 o
   3  12  13        3.43       -0.34      3.00 o
  -3  13  13        9.29        6.26      3.87 o
  -2  13  13       27.36       28.88      3.76 o
  -1  13  13       11.03       11.61      5.16 o
   0  13  13        2.32        1.29      4.45 o
   1  13  13       11.04       11.04      5.26 o
   2  13  13       26.82       32.41      8.67 o
   3  13  13        9.25        8.91      3.25 o
  -2  14  13       26.39       28.13      4.02 o
  -1  14  13       18.03       23.41      5.46 o
   0  14  13        9.95        9.23      5.26 o
   1  14  13       18.41       28.74      5.62 o
   2  14  13       26.24       33.66      6.07 o
   0   0  14      373.63      377.25     12.40 o
   1   0  14       16.74       20.83      1.82 o
   2   0  14       60.80       72.57      2.69 o
   3   0  14        2.99        6.14      1.59 o
   4   0  14       86.37       80.28      3.05 o
   5   0  14        1.91        1.77      2.08 o
   6   0  14        0.22        0.05      4.98 o
  -6   1  14        9.31        3.67      4.59 o
  -5   1  14       31.07       28.47      2.69 o
  -4   1  14       16.78       17.00      2.13 o
  -3   1  14       56.81       57.90      3.74 o
  -2   1  14       97.42       92.16      6.06 o
  -1   1  14       89.34       93.90      3.03 o
   0   1  14        2.61        4.16      1.50 o
   1   1  14       90.00       88.61      2.98 o
   2   1  14       99.27       90.12      3.06 o
   3   1  14       57.51       57.75      2.55 o
   4   1  14       16.67       24.24      2.14 o
   5   1  14       29.55       29.66      2.59 o
   6   1  14        9.72       15.56      5.39 o
  -6   2  14        6.47       13.11      4.77 o
  -5   2  14       27.51       36.07      2.56 o
  -4   2  14       40.56       45.01      4.88 o
  -3   2  14       13.02       16.44      1.96 o
  -2   2  14      126.89      125.12      3.03 o
  -1   2  14      317.52      311.45      6.31 o
   0   2  14      217.12      211.10      4.74 o
   1   2  14      322.53      322.99      6.42 o
   2   2  14      126.43      117.45      3.54 o
   3   2  14       13.09       19.49      1.98 o
   4   2  14       42.76       42.11      2.54 o
   5   2  14       26.79       29.18      2.53 o
   6   2  14        6.45       11.20      5.49 o
  -6   3  14       33.26       47.84      5.78 o
  -5   3  14        5.55        1.03      2.27 o
  -4   3  14       26.11       24.49      2.60 o
  -3   3  14        5.07        2.82      1.66 o
  -2   3  14      149.44      151.00      5.03 o
  -1   3  14      328.18      321.61      6.46 o
   0   3  14      147.59      141.19      4.32 o
   1   3  14      325.67      324.87      8.17 o
   2   3  14      145.02      144.17      4.03 o
   3   3  14        4.99        3.97      1.68 o
   4   3  14       26.71       27.18      2.47 o
   5   3  14        5.85        4.26      2.71 o
   6   3  14       32.82       43.89      6.15 o
  -6   4  14       10.53       17.97      5.44 o
  -5   4  14        8.48       11.81      2.31 o
  -4   4  14        9.57        9.89      2.01 o
  -3   4  14      108.31      100.60      3.39 o
  -2   4  14        6.84        7.07      1.60 o
  -1   4  14      104.49       95.26      3.05 o
   0   4  14       24.61       25.30      1.85 o
   1   4  14      100.23       91.21      3.98 o
   2   4  14        6.72        3.82      1.77 o
   3   4  14      110.67      109.26      5.15 o
   4   4  14        9.48        7.25      2.09 o
   5   4  14        8.80       12.73      2.44 o
   6   4  14       10.42       11.27      6.11 o
  -5   5  14        1.87        1.66      2.16 o
  -4   5  14        6.00        6.96      2.05 o
  -3   5  14      115.34      115.86      4.43 o
  -2   5  14       51.04       51.47      2.38 o
  -1   5  14       40.60       44.32      2.24 o
   0   5  14       15.90       23.59      6.15 o
   1   5  14       38.99       31.70      4.04 o
   2   5  14       52.49       49.99      4.76 o
   3   5  14      114.45      113.98      3.36 o
   4   5  14        6.18        5.11      1.88 o
   5   5  14        2.01        4.40      2.40 o
   6   5  14        2.91       -2.94      5.95 o
  -5   6  14       11.18       13.00      3.38 o
  -4   6  14       34.48       34.59      3.00 o
  -3   6  14       34.17       29.94      3.27 o
  -2   6  14       21.11       22.31      7.41 o
  -1   6  14        5.31        7.58      2.20 o
   0   6  14      248.34      240.32      6.39 o
   1   6  14        5.89       10.81      2.41 o
   2   6  14       21.17       20.33      1.83 o
   3   6  14       32.79       32.38      2.20 o
   4   6  14       33.03       31.39      2.34 o
   5   6  14       10.88       10.52      2.35 o
  -5   7  14        5.73       13.86      4.89 o
  -4   7  14       27.39       31.81      4.71 o
  -3   7  14       17.93       19.13      2.59 o
  -2   7  14       28.34       28.50      2.61 o
  -1   7  14      104.81      102.11      5.97 o
   0   7  14      302.39      296.05      7.47 o
   1   7  14      104.93      104.65      7.72 o
   2   7  14       27.90       25.80      2.35 o
   3   7  14       18.65       15.44      2.04 o
   4   7  14       27.51       21.26      2.37 o
   5   7  14        5.97        6.31      2.50 o
  -5   8  14       30.80       23.44      4.96 o
  -4   8  14       25.95       22.10      4.68 o
  -3   8  14        2.05        1.94      2.48 o
  -2   8  14        8.61        4.38      2.34 o
  -1   8  14       88.10       85.60      6.08 o
   0   8  14       54.82       62.57      5.30 o
   1   8  14       87.36       78.46      5.42 o
   2   8  14        8.74       12.33      2.18 o
   3   8  14        2.11        2.51      2.37 o
   4   8  14       26.41       29.45      2.85 o
   5   8  14       30.55       33.20      4.43 o
  -4   9  14       25.96       34.71      4.84 o
  -3   9  14       10.80       10.41      2.68 o
  -2   9  14       27.37       24.44      3.66 o
  -1   9  14       88.12       94.05      6.74 o
   0   9  14       21.71       16.96      4.34 o
   1   9  14       87.41       91.55      6.74 o
   2   9  14       26.70       21.95      3.41 o
   3   9  14       10.42        9.45      2.54 o
   4   9  14       26.17       23.68      2.66 o
  -4  10  14       18.42       23.30      4.68 o
  -3  10  14       40.82       43.16      5.66 o
  -2  10  14       32.15       29.22      3.05 o
  -1  10  14       18.19       19.99      2.68 o
   0  10  14        0.32        1.47      3.88 o
   1  10  14       19.45       18.96      2.94 o
   2  10  14       32.67       34.85      3.62 o
   3  10  14       41.47       45.07      3.24 o
   4  10  14       18.13       14.41      3.09 o
  -4  11  14        2.65        1.91      3.52 o
  -3  11  14       41.53       44.40      4.01 o
  -2  11  14       50.11       57.07      5.37 o
  -1  11  14        3.17        0.39      4.02 o
   0  11  14       10.77       13.11      4.75 o
   1  11  14        3.14        3.90      3.99 o
   2  11  14       50.71       46.70      3.95 o
   3  11  14       42.05       38.72      3.39 o
   4  11  14        2.51        1.21      3.84 o
  -3  12  14        5.63        5.10      3.67 o
  -2  12  14       10.05       10.08      3.57 o
  -1  12  14       16.20        7.92      4.91 o
   0  12  14        4.42       -0.21      3.93 o
   1  12  14       16.39        8.38      5.10 o
   2  12  14        9.96        4.07      5.06 o
   3  12  14        5.16        4.97      4.09 o
  -2  13  14       10.77        9.47      3.76 o
  -1  13  14        9.31       13.89      5.03 o
   0  13  14       18.13       18.16      4.77 o
   1  13  14        9.66        9.34      5.14 o
   2  13  14       11.00       10.45      4.01 o
   1   0  15       99.70       96.78      4.04 o
   2   0  15      118.77      115.61      3.61 o
   3   0  15       49.00       53.74      3.05 o
   4   0  15       13.40       17.75      2.31 o
   5   0  15        3.99        4.03      2.39 o
   6   0  15       22.83       22.75      5.92 o
  -6   1  15       10.10       10.77      5.58 o
  -5   1  15        4.34        2.71      2.31 o
  -4   1  15        5.23        5.90      2.08 o
  -3   1  15       22.98       26.66      2.15 o
  -2   1  15       50.41       49.20      3.39 o
  -1   1  15      166.55      170.09      5.38 o
   0   1  15      187.69      177.59      5.31 o
   1   1  15      169.29      167.10      4.20 o
   2   1  15       50.39       53.34      2.49 o
   3   1  15       23.41       24.52      2.18 o
   4   1  15        5.04        5.01      2.10 o
   5   1  15        4.07        5.01      2.40 o
   6   1  15        9.99       20.15      5.33 o
  -6   2  15        2.12        0.37      5.35 o
  -5   2  15       12.68       13.17      3.19 o
  -4   2  15       48.16       52.75      2.76 o
  -3   2  15       37.08       37.24      3.43 o
  -2   2  15       19.06       16.75      1.82 o
  -1   2  15        1.14        3.26      1.70 o
   0   2  15       46.08       44.94      2.74 o
   1   2  15        0.89        1.95      1.66 o
   2   2  15       18.39       20.31      2.27 o
   3   2  15       36.44       37.31      2.88 o
   4   2  15       49.02       53.37      2.84 o
   5   2  15       12.25       13.42      2.57 o
   6   2  15        1.97        9.53      5.30 o
  -5   3  15       20.00       23.65      2.58 o
  -4   3  15       14.61       13.45      2.22 o
  -3   3  15       19.14       19.49      2.47 o
  -2   3  15       31.22       32.36      2.37 o
  -1   3  15       22.53       20.88      2.16 o
   0   3  15       14.46       10.70      2.10 o
   1   3  15       20.46       21.63      2.51 o
   2   3  15       30.32       34.55      2.31 o
   3   3  15       20.62       16.07      2.14 o
   4   3  15       15.20       13.11      2.47 o
   5   3  15       21.14       20.62      2.68 o
  -5   4  15       14.96       20.89      2.62 o
  -4   4  15       36.54       39.41      3.16 o
  -3   4  15        7.64        5.45      2.13 o
  -2   4  15        3.90        1.04      1.73 o
  -1   4  15       99.43      102.78      3.30 o
   0   4  15      127.99      120.34      4.39 o
   1   4  15       98.67       98.61      5.99 o
   2   4  15        3.81        3.04      2.04 o
   3   4  15        7.73       13.29      2.16 o
   4   4  15       36.18       38.50      2.71 o
   5   4  15       15.47       16.99      2.80 o
  -5   5  15       40.85       42.99      4.01 o
  -4   5  15        3.91        4.81      2.53 o
  -3   5  15      102.23       85.76      4.01 o
  -2   5  15       29.78       28.62      2.20 o
  -1   5  15      164.89      160.47      4.14 o
   0   5  15      205.68      214.33      7.52 o
   1   5  15      163.06      148.83      7.41 o
   2   5  15       31.04       34.10      3.78 o
   3   5  15      100.91      100.71      9.86 o
   4   5  15        4.13        3.96      2.35 o
   5   5  15       40.78       41.73      3.28 o
  -5   6  15        7.39        6.13      4.94 o
  -4   6  15       49.06       57.74      4.14 o
  -3   6  15       98.10      110.06      4.60 o
  -2   6  15       15.44       18.37      2.54 o
  -1   6  15       47.63       42.76      3.00 o
   0   6  15      119.55      116.19      4.43 o
   1   6  15       46.21       44.07      4.84 o
   2   6  15       15.24       15.05      3.71 o
   3   6  15       98.25      102.34      3.36 o
   4   6  15       49.08       50.16      2.84 o
   5   6  15        7.02        8.44      2.78 o
  -5   7  15        8.42       11.59      5.19 o
  -4   7  15        5.35        2.66      4.27 o
  -3   7  15        3.42        1.61      2.44 o
  -2   7  15       57.38       61.20      3.43 o
  -1   7  15        6.86        7.63      2.38 o
   0   7  15        0.17       -3.26      3.26 o
   1   7  15        6.51        4.25      3.60 o
   2   7  15       55.51       48.33      3.59 o
   3   7  15        3.63        1.93      2.05 o
   4   7  15        5.22        2.78      2.22 o
   5   7  15        8.23        4.29      3.96 o
  -4   8  15       12.11       14.62      4.77 o
  -3   8  15       20.42       22.91      3.84 o
  -2   8  15       11.93        8.49      2.72 o
  -1   8  15        8.74        4.61      2.96 o
   0   8  15       71.02       76.90      5.62 o
   1   8  15        9.31        7.73      2.62 o
   2   8  15       11.33       12.21      2.91 o
   3   8  15       20.11       18.47      2.63 o
   4   8  15       12.53        7.65      2.56 o
  -4   9  15        1.89        4.02      4.38 o
  -3   9  15        1.46        0.87      2.86 o
  -2   9  15       11.19        9.29      2.66 o
  -1   9  15       14.79       15.69      4.41 o
   0   9  15       19.98       21.81      4.73 o
   1   9  15       15.32       11.43      3.70 o
   2   9  15       10.67        7.74      3.17 o
   3   9  15        1.51       -0.05      2.58 o
   4   9  15        1.92       -2.25      2.89 o
  -4  10  15       15.87       15.20      5.03 o
  -3  10  15        1.91        1.28      3.05 o
  -2  10  15       20.44       16.87      3.24 o
  -1  10  15       41.50       46.80      5.26 o
   0  10  15       11.15        4.80      4.18 o
   1  10  15       41.77       45.27      5.44 o
   2  10  15       20.88       23.27      3.66 o
   3  10  15        1.72        0.63      2.72 o
   4  10  15       15.16       14.50      4.08 o
  -3  11  15       14.75       15.94      3.57 o
  -2  11  15       14.77       11.87      3.38 o
  -1  11  15       11.74       13.50      4.94 o
   0  11  15       12.46       12.69      4.96 o
   1  11  15       11.73        9.34      4.68 o
   2  11  15       14.55       11.59      4.17 o
   3  11  15       14.66       16.72      4.24 o
  -2  12  15        4.46        2.58      3.31 o
  -1  12  15        3.66        4.57      4.84 o
   0  12  15        0.43       -2.75      4.94 o
   1  12  15        3.60       -2.52      5.21 o
   2  12  15        4.37        3.83      3.64 o
  -1  13  15        0.55       -3.70      5.44 o
   0  13  15        0.22       -2.62      5.37 o
   1  13  15        0.63       -4.80      5.03 o
   0   0  16        1.03       -0.16      3.08 o
   1   0  16        4.41        1.80      1.74 o
   2   0  16        0.19        0.57      2.27 o
   3   0  16        6.52        7.32      1.99 o
   4   0  16        0.01        0.23      2.15 o
   5   0  16        0.85       -1.50      2.50 o
  -5   1  16       26.99       22.25      2.86 o
  -4   1  16       16.46       21.54      3.21 o
  -3   1  16        6.36        2.66      2.21 o
  -2   1  16        6.70        2.07      2.16 o
  -1   1  16      104.60      111.22      3.44 o
   0   1  16        4.26        5.04      2.23 o
   1   1  16      103.85      111.21      3.53 o
   2   1  16        7.27        6.17      2.25 o
   3   1  16        5.65        5.13      1.95 o
   4   1  16       16.13       18.73      2.41 o
   5   1  16       27.81       24.82      3.00 o
  -5   2  16       13.70       13.18      2.73 o
  -4   2  16       22.90       23.67      3.15 o
  -3   2  16       17.77       17.19      2.70 o
  -2   2  16       44.73       40.70      3.84 o
  -1   2  16      121.49      117.74      5.55 o
   0   2  16      202.04      210.56      7.55 o
   1   2  16      120.44      120.85      6.45 o
   2   2  16       44.30       35.65      7.14 o
   3   2  16       19.03       18.75      2.26 o
   4   2  16       23.55       30.36      2.61 o
   5   2  16       13.30       15.08      2.83 o
  -5   3  16        0.06        0.05      3.22 o
  -4   3  16       10.62       10.91      2.29 o
  -3   3  16       57.25       59.63      3.46 o
  -2   3  16      201.88      200.21      6.04 o
  -1   3  16       32.84       34.55      2.87 o
   0   3  16       68.05       70.93      3.35 o
   1   3  16       32.51       46.44      4.38 o
   2   3  16      203.35      201.28      6.34 o
   3   3  16       57.47       59.97      4.36 o
   4   3  16       10.40       10.31      2.43 o
   5   3  16        0.06        1.48      2.75 o
  -5   4  16        8.96        8.22      5.59 o
  -4   4  16        1.52        6.30      2.67 o
  -3   4  16       24.08       28.70      2.86 o
  -2   4  16       65.51       65.56      6.12 o
  -1   4  16       52.60       51.41      2.54 o
   0   4  16        0.20        1.11      3.21 o
   1   4  16       54.51       57.32      4.80 o
   2   4  16       65.30       64.81      5.00 o
   3   4  16       22.89       28.93      2.61 o
   4   4  16        1.46        2.50      2.43 o
   5   4  16        8.76       14.21      3.76 o
  -5   5  16        5.36        8.24      5.12 o
  -4   5  16        4.86        7.76      2.77 o
  -3   5  16        7.42        8.17      2.44 o
  -2   5  16        3.15        1.92      1.94 o
  -1   5  16       53.29       57.20      2.79 o
   0   5  16        7.07        7.52      2.40 o
   1   5  16       53.32       47.42      5.14 o
   2   5  16        2.49        3.49      3.99 o
   3   5  16        7.52        3.99      2.26 o
   4   5  16        4.75        2.93      2.50 o
   5   5  16        5.53        2.34      5.35 o
  -5   6  16        5.02        8.56      4.96 o
  -4   6  16        7.92       10.99      2.95 o
  -3   6  16        0.53        2.36      3.60 o
  -2   6  16       34.18       30.59      2.96 o
  -1   6  16        8.71        9.06      2.48 o
   0   6  16       23.40       27.29      4.13 o
   1   6  16        8.80        7.35      3.81 o
   2   6  16       34.90       24.56      4.84 o
   3   6  16        0.41        1.00      2.41 o
   4   6  16        8.70        9.58      2.82 o
   5   6  16        5.32        3.21      6.29 o
  -4   7  16        1.41        3.49      4.11 o
  -3   7  16       16.79       22.31      4.13 o
  -2   7  16       11.74       10.58      5.23 o
  -1   7  16       44.74       43.69      3.33 o
   0   7  16       44.24       37.41      4.54 o
   1   7  16       44.62       57.94      5.53 o
   2   7  16       11.36        9.78      4.43 o
   3   7  16       16.59       10.20      2.56 o
   4   7  16        1.31       -1.16      2.65 o
  -4   8  16       13.25       15.29      4.73 o
  -3   8  16       17.70        7.75      4.59 o
  -2   8  16        0.47       -0.05      3.84 o
  -1   8  16        4.23        6.75      2.80 o
   0   8  16      169.40      175.39      8.93 o
   1   8  16        3.89        2.50      3.93 o
   2   8  16        0.46       -0.57      3.15 o
   3   8  16       17.98       10.76      2.85 o
   4   8  16       12.23       11.67      3.06 o
  -4   9  16        2.92        7.44      5.21 o
  -3   9  16        5.36        2.13      3.29 o
  -2   9  16       16.12       22.17      3.34 o
  -1   9  16        4.20        6.77      4.52 o
   0   9  16       28.99       26.21      4.77 o
   1   9  16        4.43        7.07      4.29 o
   2   9  16       16.70       12.03      3.36 o
   3   9  16        5.26        4.18      3.51 o
   4   9  16        2.77        4.13      5.34 o
  -3  10  16        5.15        7.45      3.43 o
  -2  10  16        6.86        5.84      3.24 o
  -1  10  16        7.69        1.81      4.38 o
   0  10  16        8.13        3.81      4.80 o
   1  10  16        8.16        4.04      4.91 o
   2  10  16        7.09        4.56      3.91 o
   3  10  16        5.00        3.60      3.70 o
  -2  11  16        0.95        1.22      3.41 o
  -1  11  16       25.21       15.49      5.37 o
   0  11  16        3.09        3.99      5.07 o
   1  11  16       25.10       17.90      5.30 o
   2  11  16        0.72       -1.04      3.61 o
  -1  12  16       34.16       44.26      6.11 o
   0  12  16        1.64       -5.16      5.16 o
   1  12  16       34.12       45.08      6.13 o
   1   0  17      234.85      244.29      6.74 o
   2   0  17       36.30       32.09      3.34 o
   3   0  17       52.41       55.11      3.62 o
   4   0  17       14.49       16.56      2.70 o
   5   0  17        8.45       11.93      3.65 o
  -5   1  17        9.34        9.26      4.18 o
  -4   1  17       23.65       23.28      2.76 o
  -3   1  17        5.41        5.10      2.61 o
  -2   1  17       39.64       35.59      4.92 o
  -1   1  17       11.30       11.28      2.48 o
   0   1  17       88.15       89.05      5.90 o
   1   1  17       11.31       10.77      3.44 o
   2   1  17       40.64       41.07      6.35 o
   3   1  17        5.43        9.88      2.82 o
   4   1  17       23.45       24.20      2.79 o
   5   1  17        9.31       12.21      3.85 o
  -5   2  17        5.24        8.74      3.76 o
  -4   2  17       13.27       13.68      3.02 o
  -3   2  17        2.20        5.46      2.68 o
  -2   2  17        8.17        3.95      2.47 o
  -1   2  17        1.97        3.28      1.99 o
   0   2  17      115.03      128.98      4.86 o
   1   2  17        2.12        0.41      3.67 o
   2   2  17        8.04        9.14      2.55 o
   3   2  17        2.07        2.50      2.62 o
   4   2  17       13.57       18.01      2.62 o
   5   2  17        4.94        9.48      3.69 o
  -5   3  17       19.41       26.46      3.93 o
  -4   3  17        0.80        2.33      2.83 o
  -3   3  17       27.10       29.30      3.06 o
  -2   3  17        4.73        5.23      2.55 o
  -1   3  17        1.10        1.14      2.02 o
   0   3  17      102.33       98.20      4.28 o
   1   3  17        1.06       -2.92      3.44 o
   2   3  17        4.40        3.76      2.76 o
   3   3  17       26.35       26.21      3.37 o
   4   3  17        0.74        2.33      2.55 o
   5   3  17       19.73       30.46      5.95 o
  -5   4  17        2.81        5.62      4.66 o
  -4   4  17       12.08       14.07      3.17 o
  -3   4  17        1.74        2.98      2.72 o
  -2   4  17       19.53       19.28      2.78 o
  -1   4  17       23.01       27.22      2.44 o
   0   4  17       55.37       60.90      4.34 o
   1   4  17       23.98       19.03      4.48 o
   2   4  17       19.68       18.66      4.15 o
   3   4  17        1.71       -0.47      2.65 o
   4   4  17       13.21       14.75      3.53 o
   5   4  17        2.68        5.85      5.39 o
  -4   5  17        7.47        5.87      3.11 o
  -3   5  17       21.18       14.37      3.19 o
  -2   5  17       70.03       73.35      6.66 o
  -1   5  17        7.48        7.25      3.40 o
   0   5  17       21.66       26.44      4.59 o
   1   5  17        7.50       -0.39      3.79 o
   2   5  17       68.39       68.13      5.81 o
   3   5  17       21.78       16.18      3.24 o
   4   5  17        7.52        2.50      3.40 o
  -4   6  17       34.68       40.93      5.51 o
  -3   6  17        9.93        9.96      4.04 o
  -2   6  17        2.77        4.18      2.64 o
  -1   6  17       70.93       69.46      3.86 o
   0   6  17        0.77        4.20      3.88 o
   1   6  17       69.62       72.60      5.85 o
   2   6  17        2.71       -0.55      4.57 o
   3   6  17        9.20       17.97      5.37 o
   4   6  17       33.55       36.57      3.50 o
  -4   7  17        0.13        1.40      4.38 o
  -3   7  17        6.40        9.23      4.54 o
  -2   7  17        8.20        5.67      2.81 o
  -1   7  17       19.34       19.78      2.83 o
   0   7  17        3.94        7.12      4.13 o
   1   7  17       19.50       16.25      4.57 o
   2   7  17        9.26        4.82      4.34 o
   3   7  17        6.27        5.74      4.73 o
   4   7  17        0.11       -2.54      3.43 o
  -4   8  17       11.25       15.40      5.21 o
  -3   8  17       11.11       15.17      4.96 o
  -2   8  17        1.80        0.71      4.40 o
  -1   8  17        0.63       -2.98      4.11 o
   0   8  17        6.60        4.45      4.66 o
   1   8  17        0.72       -1.01      4.29 o
   2   8  17        1.91       -4.36      4.36 o
   3   8  17       11.45       26.01      5.72 o
   4   8  17       10.95       10.10      5.92 o
  -3   9  17        4.47       11.82      4.71 o
  -2   9  17       49.78       51.44      4.26 o
  -1   9  17        4.75       -1.63      4.15 o
   0   9  17       32.63       35.81      5.21 o
   1   9  17        4.38        3.37      4.54 o
   2   9  17       48.98       50.24      5.11 o
   3   9  17        4.34        3.38      3.73 o
  -2  10  17        3.03        2.82      6.96 o
  -1  10  17        5.61        3.99      5.16 o
   0  10  17       12.54       10.40      5.00 o
   1  10  17        5.68        3.56      5.39 o
   2  10  17        3.16       -2.00      3.55 o
  -2  11  17       18.02       22.32      3.86 o
  -1  11  17       23.80       21.09      5.42 o
   0  11  17        1.17        6.27      5.07 o
   1  11  17       24.01       29.45      5.95 o
   2  11  17       18.16       10.58      5.74 o
   0   0  18        1.81        6.27      3.81 o
   1   0  18        8.15        3.74      3.79 o
   2   0  18        8.47        5.66      2.76 o
   3   0  18        8.09        9.67      3.12 o
   4   0  18       36.82       41.02      3.86 o
  -4   1  18        2.24        2.80      4.32 o
  -3   1  18        5.55        4.15      2.90 o
  -2   1  18       11.02        9.05      2.62 o
  -1   1  18      153.46      155.12      5.53 o
   0   1  18       17.52       20.83      2.98 o
   1   1  18      150.05      147.07      7.94 o
   2   1  18       11.41        7.96      4.04 o
   3   1  18        5.89        5.35      3.02 o
   4   1  18        2.31        2.36      3.20 o
  -4   2  18        7.75       11.47      3.27 o
  -3   2  18        9.53       14.40      5.88 o
  -2   2  18        3.16        6.01      2.59 o
  -1   2  18        8.38        6.91      2.71 o
   0   2  18       13.38       18.39      2.91 o
   1   2  18        7.72       11.36      3.88 o
   2   2  18        3.41        3.17      4.22 o
   3   2  18        9.36       10.90      3.19 o
   4   2  18        8.20       11.80      3.25 o
  -4   3  18        5.03        6.67      3.27 o
  -3   3  18        1.93        4.04      2.88 o
  -2   3  18        8.95       12.53      2.90 o
  -1   3  18       22.67       24.54      3.17 o
   0   3  18        7.50        3.86      2.69 o
   1   3  18       23.42       22.77      4.45 o
   2   3  18       10.15        6.54      4.54 o
   3   3  18        2.15       -2.08      3.04 o
   4   3  18        4.86        6.65      3.88 o
  -4   4  18       16.55       19.14      5.05 o
  -3   4  18       36.00       43.74      3.77 o
  -2   4  18       13.29       11.10      3.79 o
  -1   4  18        7.19        8.36      2.83 o
   0   4  18       16.58       14.83      4.54 o
   1   4  18        6.52       11.89      4.22 o
   2   4  18       13.67       15.77      4.38 o
   3   4  18       35.35       39.23      3.97 o
   4   4  18       16.37       15.60      3.09 o
  -4   5  18        3.08        0.14      4.54 o
  -3   5  18        2.28        1.99      2.95 o
  -2   5  18       86.93       94.09      4.46 o
  -1   5  18       20.63       24.63      4.45 o
   0   5  18        1.03       -4.09      4.09 o
   1   5  18       21.22       27.29      4.80 o
   2   5  18       84.73       94.89      6.66 o
   3   5  18        2.27        0.60      4.73 o
   4   5  18        3.16        3.77      3.17 o
  -4   6  18       17.80       25.27      5.26 o
  -3   6  18       26.75       23.55      5.12 o
  -2   6  18       28.92       25.24      3.42 o
  -1   6  18       21.40       24.83      3.13 o
   0   6  18       20.67       27.89      4.71 o
   1   6  18       21.57       21.09      4.77 o
   2   6  18       28.34       29.22      5.23 o
   3   6  18       27.38       38.24      5.76 o
   4   6  18       18.55       17.56      3.41 o
  -3   7  18       26.78       30.78      5.10 o
  -2   7  18        5.27        3.15      6.11 o
  -1   7  18       40.31       43.77      5.28 o
   0   7  18        1.90       -4.48      4.48 o
   1   7  18       39.29       40.90      5.49 o
   2   7  18        5.48        7.78      4.89 o
   3   7  18       25.88       20.22      5.76 o
  -3   8  18       12.95       17.74      4.98 o
  -2   8  18        5.02        5.97      3.39 o
  -1   8  18        1.18       -2.43      4.41 o
   0   8  18       23.26       21.67      5.37 o
   1   8  18        1.21       -2.48      5.00 o
   2   8  18        4.96        6.56      4.73 o
   3   8  18       12.96        3.42      5.51 o
  -2   9  18        0.12        1.29      3.52 o
  -1   9  18       11.28        6.45      5.33 o
   0   9  18        7.56        5.46      4.80 o
   1   9  18       11.84       10.21      5.19 o
   2   9  18        0.13       -5.51      5.51 o
  -2  10  18        2.45        2.26      6.70 o
  -1  10  18        2.58        2.09      5.12 o
   0  10  18        1.89        1.08      5.00 o
   1  10  18        2.36       -1.61      5.49 o
   1   0  19        2.02       -1.10      3.76 o
   2   0  19       15.84       16.46      4.48 o
   3   0  19        0.06       -3.07      3.07 o
   4   0  19       16.49       27.27      3.84 o
  -4   1  19       10.52       14.21      5.58 o
  -3   1  19        1.45        1.97      3.43 o
  -2   1  19       17.09       20.80      5.51 o
  -1   1  19        6.47       10.63      4.29 o
   0   1  19      102.05       92.62      8.26 o
   1   1  19        6.87        8.33      4.41 o
   2   1  19       17.00       11.39      4.75 o
   3   1  19        1.25        2.54      3.09 o
   4   1  19       10.62        9.80      3.82 o
  -4   2  19        3.19       10.51      5.05 o
  -3   2  19       16.01       19.62      6.48 o
  -2   2  19        6.53       10.78      3.25 o
  -1   2  19       32.72       36.58      3.38 o
   0   2  19        0.55        1.53      2.85 o
   1   2  19       33.01       38.59      5.33 o
   2   2  19        6.77        7.69      4.38 o
   3   2  19       16.15       21.13      3.63 o
   4   2  19        3.10        6.71      3.82 o
  -4   3  19        0.91        3.33      5.39 o
  -3   3  19       22.34       22.00      3.47 o
  -2   3  19        9.23       12.93      5.12 o
  -1   3  19       50.44       50.68      3.64 o
   0   3  19       79.06       85.80      6.45 o
   1   3  19       50.21       55.53      5.42 o
   2   3  19        9.06        8.15      4.59 o
   3   3  19       22.19       28.85      4.04 o
   4   3  19        0.81        4.15      5.53 o
  -4   4  19       41.75       54.08      6.70 o
  -3   4  19        6.61       12.48      3.38 o
  -2   4  19       13.81       18.17      3.14 o
  -1   4  19        9.60        8.31      3.63 o
   0   4  19       20.28       22.27      4.68 o
   1   4  19        9.14        1.93      4.27 o
   2   4  19       13.73       17.63      4.91 o
   3   4  19        6.56       13.91      5.26 o
   4   4  19       42.86       52.36      7.23 o
  -3   5  19       16.58       15.74      3.52 o
  -2   5  19       19.69       21.80      3.54 o
  -1   5  19        0.72        0.62      2.76 o
   0   5  19        5.19        8.40      4.84 o
   1   5  19        0.79       -3.76      4.02 o
   2   5  19       19.55       18.75      5.49 o
   3   5  19       17.29       19.60      5.46 o
  -3   6  19        5.16        6.36      5.16 o
  -2   6  19        1.99        5.44      4.66 o
  -1   6  19        7.99        5.88      4.91 o
   0   6  19       13.07        8.15      4.38 o
   1   6  19        7.95        7.87      5.10 o
   2   6  19        1.93        1.08      5.33 o
   3   6  19        4.75       -4.06      5.55 o
  -3   7  19       17.26       16.34      5.12 o
  -2   7  19       19.69       23.61      4.40 o
  -1   7  19        0.35       -0.50      4.96 o
   0   7  19       16.94       17.40      5.05 o
   1   7  19        0.31       -4.43      4.64 o
   2   7  19       20.25       21.58      5.69 o
   3   7  19       16.75        8.70      6.34 o
  -2   8  19        1.23        2.40      5.93 o
  -1   8  19       20.21       17.86      5.35 o
   0   8  19        3.76       -4.71      4.82 o
   1   8  19       20.21       23.00      6.11 o
   2   8  19        1.21        3.74      4.98 o
  -1   9  19       10.56       11.55      5.85 o
   0   9  19        2.70       -5.00      5.00 o
   1   9  19       10.58       12.40      5.26 o
   0   0  20      250.48      274.14     11.34 o
   1   0  20        5.70        9.71      4.73 o
   2   0  20        0.20        3.33      4.87 o
   3   0  20        1.33       -0.20      3.46 o
  -3   1  20       13.28       22.74      5.51 o
  -2   1  20       15.25       18.80      5.12 o
  -1   1  20       10.51       12.44      4.38 o
   0   1  20        6.87        7.09      4.66 o
   1   1  20       10.51       10.35      4.87 o
   2   1  20       15.12       16.99      4.73 o
   3   1  20       13.63       17.98      4.09 o
  -3   2  20       32.29       30.75      3.97 o
  -2   2  20        0.51        3.17      4.80 o
  -1   2  20       22.36       20.27      4.57 o
   0   2  20        6.62        6.52      4.36 o
   1   2  20       22.86       13.68      4.77 o
   2   2  20        0.53        1.38      4.66 o
   3   2  20       32.07       35.65      5.65 o
  -3   3  20       11.94       25.20      4.06 o
  -2   3  20        2.43        5.35      4.38 o
  -1   3  20        0.52        0.57      3.97 o
   0   3  20       16.60       19.76      5.23 o
   1   3  20        0.60        0.28      4.89 o
   2   3  20        2.65        8.49      5.39 o
   3   3  20       12.14       18.45      5.67 o
  -3   4  20        0.43        0.23      3.71 o
  -2   4  20        2.04        1.22      4.77 o
  -1   4  20       36.80       41.30      3.93 o
   0   4  20       21.44       21.19      5.39 o
   1   4  20       36.10       42.28      5.76 o
   2   4  20        2.19        5.92      5.10 o
   3   4  20        0.55       -2.16      5.83 o
  -3   5  20       10.99       10.63      5.49 o
  -2   5  20       13.56       20.18      5.33 o
  -1   5  20        0.72       -1.54      4.48 o
   0   5  20        1.45        5.81      4.61 o
   1   5  20        0.61       -5.07      5.07 o
   2   5  20       13.64        8.91      5.85 o
   3   5  20       11.01        8.38      5.67 o
  -2   6  20        0.90        7.25      5.10 o
  -1   6  20        4.90        5.46      5.39 o
   0   6  20       29.85       28.44      5.49 o
   1   6  20        5.07        5.35      4.94 o
   2   6  20        0.83        0.99      5.28 o
  -2   7  20        6.61        5.53      5.35 o
  -1   7  20        3.05       -4.59      4.87 o
   0   7  20       14.12       16.30      5.42 o
   1   7  20        3.29        1.58      5.19 o
   2   7  20        6.66        6.15      6.11 o
  -1   8  20        1.34       -1.68      5.78 o
   0   8  20        1.86        0.23      5.05 o
   1   8  20        1.48        0.44      5.95 o
   1   0  21        0.03        7.97      5.16 o
   2   0  21        4.07       -0.48      4.96 o
   3   0  21       35.13       31.72      6.15 o
  -3   1  21       13.71       28.69      6.29 o
  -2   1  21       12.80       11.75      5.05 o
  -1   1  21        7.88       17.65      5.28 o
   0   1  21       14.41       19.33      5.39 o
   1   1  21        7.87       12.35      5.37 o
   2   1  21       12.69       20.38      5.53 o
   3   1  21       14.02       13.57      5.55 o
  -3   2  21        1.50        6.77      5.37 o
  -2   2  21        7.37        9.57      5.37 o
  -1   2  21        8.31       10.65      4.75 o
   0   2  21        6.64        5.60      5.35 o
   1   2  21        7.90        6.84      4.89 o
   2   2  21        7.67       19.05      5.58 o
  -2   3  21        3.64        4.87      5.26 o
  -1   3  21        7.47        6.59      5.10 o
   0   3  21       20.39        9.07      5.49 o
   1   3  21        6.96        9.89      5.14 o
   2   3  21        3.80       -4.45      5.21 o
  -2   4  21        4.40        0.71      4.80 o
   0   4  21        1.45        0.92      5.42 o
   1   4  21       12.13        6.66      5.37 o
   2   4  21        4.37       11.71      5.92 o
  -2   5  21        0.31        1.40      5.46 o
  -1   5  21        9.23        6.91      5.14 o
   0   5  21       42.93       43.93      6.45 o
   1   5  21        9.29        2.18      5.26 o
   2   5  21        0.31       -6.01      6.01 o
  -1   6  21       14.49       14.37      6.04 o
   0   6  21        4.27        1.97      5.33 o
   1   6  21       14.05        6.91      5.99 o
   0   7  21        0.28       -0.23      5.53 o
   1   0  22        2.55        8.91      5.33 o
   2   0  22        8.06       13.15      6.15 o
  -2   1  22        2.37        2.59      5.42 o
  -1   1  22        7.17        8.19      5.78 o
   1   1  22        7.53        1.97      5.21 o
   2   1  22        2.33        8.38      5.74 o
  -1   2  22        2.53       -0.90      5.07 o
   0   2  22        2.38        0.18      5.12 o
   1   2  22        2.33       -2.50      5.72 o
   0   3  22       19.45       15.49      6.04 o
   1   3  22       46.64       48.27      7.05 o
   0   4  22       12.28        8.10      6.08 o
   1   4  22        7.54        9.32      6.24 o
 
